# Supplementary material for: A neural signature for the subjective experience of threat anticipation under uncertainty
Source: Nat Commun. 2024 Feb 20;15:1544. doi: 10.1038/s41467-024-45433-6 (PMC10879105; doi:10.1038/s41467-024-45433-6)
Supplement: Supplementary file 4 — Source Data [file 41467_2024_45433_MOESM4_ESM.xlsx]

## Sheet: Figure1b
Study 1 (n =44)	subject_id	Low_uncertainty	Medium_uncertainty	High_uncertainty	Safe
f	Anx-003	3.4	3.85	4.25	1
m	Anx-010	3.05	4.05263	4.9	1
f	Anx-011	3.2	3.75	3.7	1
f	Anx-012	4.1	4.2	5	1.9
m	Anx-013	3.1	2.85	4.26316	1.35
m	Anx-014	2.4	3.35	3.5	1
f	Anx-017	2.7	4	4.9	1.05
f	Anx-019	2.26316	3	3.78947	1.4
f	Anx-020	2.3	2.8	3.4	1
m	Anx-021	3.2	3.55	4.05	1
f	Anx-028	2.2	2.5	3.1	1.05
m	Anx-030	1.7	2.15	2.35	1.05
m	Anx-032	3.5	3.7	4.1	1.2
m	Anx-038	3.1	3.15	3.9	1.2
f	Anx-039	2.7	2.5	3.3	1.1
f	Anx-042	4.95	4.8	4.9	2.3
m	Anx-043	2.4	3.45	4.3	1.27778
f	Anx-045	3.89474	3.63158	4.35	1.15
m	Anx-046	3.2	4.55	4.85	1.5
m	Anx-050	2.3	2.75	3.45	1
f	Anx-051	1.45	1.4	2.15	1
f	Anx-052	1.57895	2.05	3.2	1
f	Anx-054	2.55	3.4	4.55	1.15
f	Anx-055	3.05	3.4	4.1	1.7
f	Anx-056	3.55	4.1	4.85	1.5
f	Anx-057	2.5	2.25	3.65	1
f	Anx-058	2.3	2.15	2.95	1.1
m	Anx-059	3.7	4.2	4.6	1.2
m	Anx-060	1.44444	2.0625	4.16667	1
m	Anx-062	2.85	3.25	3.45	1.2
m	Anx-063	2.75	3.55	4.85	1
m	Anx-064	2.95	3.85	3.8	1.05
f	Anx-065	3	3.1	3.7	1.65
m	Anx-066	3.25	3.8	4.4	1
m	Anx-070	2.4	3.15	3.8	1.05
m	Anx-071	4.15	4.6	4.65	2.1
m	Anx-072	3.1	4.1	4.95	1
m	Anx-073	2.35	2.6	3	1
f	Anx-076	3.35	4.65	4.95	1.05
m	Anx-078	3.35	3.5	4.05	1
f	Anx-079	3.3	4.3	4.75	1.25
f	Anx-080	3.45	3.75	4.5	1.1
f	Anx-084	3.15	3.65	4.35	1.05
m	Anx-091	1.75	2.1	2.35	1

## Sheet: Figure2a
Study 1 (n =44)	subject_id	SUITAS predicted ratings of training dataset (10x10 cross-validated)										Actural rating			Study 2 (n =30)	subject_id	SUITAS predicted ratings of validation dataset							Study 3 (n =50)	subject_id	SUITAS predicted ratings of generalization dataset
		repetition1	repetition2	repetition3	repetition4	repetition5	repetition6	repetition7	repetition8	repetition9	repetition10						rating1	rating2	rating3	rating4	rating5					rating1	rating2	rating3	rating4	rating5
f	Anx-003	1.64214	1.36686	1.50699	1.66218	1.40984	1.66632	1.39373	1.48078	1.41412	1.4815	1			m	Anx-001	1.40694	3.34088	2.95874	2.65079	NaN			f	sub-001	1.29909	3.26738	3.26208	3.27267	3.44421
f	Anx-003	3.68719	3.45198	3.71904	3.51972	3.44435	3.23926	3.38494	3.53534	3.58903	3.28168	2			m	Anx-002	2.16011	2.05334	4.7506	NaN	NaN			m	sub-002	2.90749	1.86336	2.3684	4.04992	5.48322
f	Anx-003	2.67733	2.77696	2.7231	2.77182	2.77284	2.60044	2.74795	2.91923	2.67846	2.57516	3			f	Anx-007	-0.301792	1.90354	1.95312	2.61863	3.19113			f	sub-003	1.79347	3.90349	5.3296	5.93159	5.1701
f	Anx-003	3.31075	3.16289	3.33762	3.13922	3.3479	3.14418	3.15148	3.38951	3.27641	3.16806	4			m	Anx-009	0.159171	-0.015954	3.42088	1.30709	3.891			m	sub-004	3.11221	2.8423	4.05531	4.63744	3.53113
f	Anx-003	2.88367	3.02017	3.11073	3.08003	3.00002	2.90085	2.90219	3.05947	3.11328	2.90566	5			m	Anx-015	0.569141	1.38936	1.62862	3.88879	4.10326			m	sub-005	2.10261	3.94528	3.68435	4.30775	3.57976
m	Anx-010	1.82193	1.7648	1.55135	1.85052	1.72398	1.98521	2.07862	1.80961	1.91133	2.02504	1			f	Anx-016	1.39244	1.94005	3.17851	3.87384	3.82491			f	sub-006	2.59175	5.15869	5.43727	5.7086	NaN
m	Anx-010	3.00765	2.67822	2.98667	2.92877	3.23323	3.49284	2.97768	3.17725	3.2523	3.51678	3			m	Anx-023	1.32354	0.902151	3.2283	3.37451	4.44962			m	sub-010	3.09988	3.53257	4.37928	4.92419	5.99064
m	Anx-010	3.60386	3.43955	3.80577	3.76037	3.67204	3.65879	3.14799	3.67402	3.77407	3.56593	4			m	Anx-024	0.792179	5.34975	2.31465	4.29184	3.89701			m	sub-011	4.05936	4.45418	4.72982	5.5937	5.5551
m	Anx-010	3.06104	3.27995	2.71261	2.99525	2.88791	2.48211	2.38117	2.41505	2.79923	2.69585	5			m	Anx-025	2.31212	3.5477	2.86215	NaN	NaN			m	sub-012	2.81692	3.18862	4.14745	4.11214	NaN
f	Anx-011	1.10123	1.35202	1.16811	1.05194	1.12122	1.27263	0.959607	1.08947	1.20339	1.25592	1			f	Anx-026	1.62808	2.97736	2.95114	2.86732	3.31473			f	sub-014	2.55329	4.69681	4.68093	4.62211	5.08514
f	Anx-011	2.84074	2.97718	2.90087	3.13831	2.7753	3.05252	3.09463	3.00627	3.22164	3.0074	2			m	Anx-027	1.51799	3.59117	5.9838	4.33953	NaN			f	sub-015	4.46026	5.17657	5.15526	5.39793	6.98695
f	Anx-011	2.98179	3.21379	3.05931	2.98639	2.90428	2.92157	3.06135	3.07766	3.25076	2.71294	3			m	Anx-031	1.99982	2.51369	0.728631	2.59089	3.95862			m	sub-017	2.52876	2.52309	2.19704	3.64645	3.68079
f	Anx-011	2.95868	3.31701	3.25772	3.05548	2.81575	3.14337	3.07113	3.04848	2.88459	2.93944	4			m	Anx-034	0.0766078	1.61838	2.69688	3.38095	2.96663			f	sub-018	2.53381	3.31341	4.64206	4.28174	5.58258
f	Anx-011	1.74871	1.78253	1.74426	2.23301	2.08606	2.39747	2.26521	1.7928	2.48498	1.76948	5			m	Anx-035	1.01372	2.39909	3.94998	3.78438	4.80511			m	sub-019	0.952055	3.79823	4.92881	4.56212	5.92669
f	Anx-012	2.53943	2.25528	2.15851	2.35455	2.14598	2.41437	2.14813	2.02953	2.17095	2.20676	1			f	Anx-036	2.19024	2.52571	3.14314	2.12263	3.60184			f	sub-020	2.64739	3.50511	3.73327	2.94185	NaN
f	Anx-012	1.91029	2.12649	2.06791	2.08426	2.05403	2.05357	2.01622	2.0665	1.91829	1.95439	2			m	Anx-047	2.25901	2.44518	2.63372	4.34566	NaN			m	sub-021	5.26338	3.63401	6.47162	4.16187	4.07788
f	Anx-012	2.90425	3.05974	2.93959	3.01087	3.0985	3.02329	3.10221	3.131	3.14162	3.0898	4			f	Anx-048	1.63771	1.77929	1.45218	2.99827	3.02375			f	sub-023	2.75975	3.04275	3.62334	3.84609	6.93511
f	Anx-012	2.43976	2.71116	2.66175	2.78144	2.71976	2.70605	2.71199	2.53806	2.75795	2.61351	5			f	Anx-053	0.798259	1.88879	2.45552	2.47899	3.59323			f	sub-025	2.55679	4.69416	4.71887	4.29236	NaN
m	Anx-013	4.30332	4.42302	4.29978	4.46527	4.26699	4.33098	4.36748	4.19673	4.22403	4.1581	1			m	Anx-067	0.440214	3.59173	4.29782	4.44237	NaN			f	sub-026	2.17266	2.89795	3.32461	3.62773	3.74448
m	Anx-013	2.73544	2.64482	2.89288	2.42379	2.81088	2.56068	2.25891	2.45965	2.38105	2.94778	2			f	Anx-068	2.15309	1.42227	NaN	2.01091	2.83183			f	sub-028	1.48182	NaN	5.25097	5.37838	5.61439
m	Anx-013	2.22637	2.14218	2.25811	2.062	2.35398	2.24652	2.04254	1.94359	2.06326	2.62872	3			m	Anx-069	1.89539	4.27142	1.84901	3.63027	NaN			m	sub-030	1.01398	3.6702	4.3243	5.2431	NaN
m	Anx-013	3.98875	3.90311	3.9921	3.95651	4.01497	3.86955	3.69646	3.68621	3.90446	4.28659	4			m	Anx-075	1.67779	3.69384	5.46335	5.76113	NaN			f	sub-031	3.91562	4.42159	4.05416	6.21566	5.47961
m	Anx-014	0.031926	0.492566	0.159001	0.515336	0.136031	0.323546	0.202318	0.332604	0.274576	0.460229	1			f	Anx-081	1.01253	2.2535	3.06874	2.86454	NaN			m	sub-032	3.53727	2.57686	4.7117	6.36338	6.80338
m	Anx-014	3.50031	3.85981	3.79098	3.40978	3.61226	3.99296	3.647	3.18658	3.52787	3.88239	2			f	Anx-082	0.932056	2.46673	3.89871	4.03832	NaN			m	sub-033	4.27373	4.13069	5.53424	4.88561	5.28864
m	Anx-014	3.48415	3.16639	3.50315	3.0072	3.58299	3.15794	3.14346	3.13096	3.28028	3.26087	3			f	Anx-085	1.2606	2.37222	3.57023	2.91618	NaN			m	sub-034	1.79291	1.90836	2.90851	5.32564	NaN
m	Anx-014	5.05581	4.26949	4.42721	4.16054	4.94643	4.39472	4.23237	4.30214	4.32631	4.46153	4			m	Anx-086	2.53931	3.13585	3.47333	3.34852	NaN			m	sub-035	3.84722	3.59175	4.34319	4.24969	4.35903
m	Anx-014	6.05374	4.83222	4.88835	4.92603	5.42454	5.06642	5.26702	4.93983	4.78704	5.08115	5			f	Anx-087	1.54235	3.16499	2.86054	NaN	NaN			m	sub-036	3.07558	2.74404	2.67792	3.00292	5.97441
f	Anx-017	0.204273	0.305938	0.195411	0.310388	0.579971	0.439472	0.321824	0.430891	0.398795	0.344088	1			f	Anx-088	1.11406	3.35236	2.623	3.78352	NaN			m	sub-037	1.25548	2.05158	4.19381	4.35824	6.17611
f	Anx-017	3.72448	3.97735	3.89937	4.01438	4.08105	3.80619	3.84204	3.89256	4.0848	3.73203	2			f	Anx-089	2.04903	1.29255	2.36026	4.04718	2.76691			m	sub-038	2.78375	1.39582	4.75855	3.13764	3.76953
f	Anx-017	4.00469	4.17073	4.03887	4.18777	4.24584	3.89233	3.81774	3.97845	4.06176	4.04202	3			f	Anx-090	1.24971	2.55831	3.45782	2.36221	3.0137			f	sub-039	3.33599	2.87208	3.49473	5.04979	4.80753
f	Anx-017	4.19792	4.13353	3.93453	4.14316	4.02477	3.74831	3.97509	3.72822	4.18749	4.04283	4												f	sub-040	1.28137	1.87526	0.940006	1.57087	1.97863
f	Anx-017	3.76017	3.87964	3.63673	3.76973	3.96158	3.54911	3.64492	3.69352	3.74549	3.62131	5												f	sub-041	3.51987	5.45831	5.84343	5.87615	NaN
f	Anx-019	2.0801	2.1427	1.90575	2.24324	1.90521	2.13068	2.44608	2.17297	2.32907	2.07808	1												f	sub-042	2.84514	2.4116	2.88379	3.58727	3.03471
f	Anx-019	2.59465	2.68209	2.36703	2.68665	2.726	2.56266	2.38981	2.61484	2.42362	2.72358	2												f	sub-043	0.911997	2.50731	4.16586	5.05482	4.45476
f	Anx-019	3.30021	3.35119	3.55339	3.44833	3.36096	3.49387	3.60663	3.36641	3.53397	3.62545	3												f	sub-044	3.50742	4.36274	4.33429	4.34254	4.22804
f	Anx-019	3.20868	3.21801	3.08808	3.22351	3.05229	3.19028	3.16518	3.15798	3.19132	3.38291	4												f	sub-045	1.56066	2.61418	2.31557	3.17092	5.49539
f	Anx-019	0.566839	0.640053	0.181288	0.835545	0.217659	0.471034	1.27449	0.538761	1.1842	0.115557	5												f	sub-046	2.1943	3.54183	3.07979	3.29146	3.05829
f	Anx-020	0.769912	0.905657	0.87754	0.928732	0.711415	0.74842	0.807606	0.913335	0.84866	0.972876	1												m	sub-047	2.59814	3.09328	4.13888	4.95976	5.87499
f	Anx-020	2.35225	2.45351	2.46209	2.63537	2.9057	2.36324	2.40484	2.61963	2.31898	2.49998	2												f	sub-048	3.1313	3.50024	3.85112	4.892	NaN
f	Anx-020	3.04263	2.92577	3.10032	3.13914	3.0837	3.05895	3.11275	3.27873	2.86546	3.11413	3												m	sub-049	1.97973	5.15805	5.49597	6.75106	4.98435
f	Anx-020	4.87472	4.72441	4.99278	5.07113	4.95894	4.81452	5.06715	4.55965	4.50697	5.05014	4												f	sub-050	2.89453	2.98705	3.03227	4.21698	3.81008
f	Anx-020	1.96571	2.01996	2.12211	1.93489	2.12084	2.17254	2.30735	2.15076	1.88935	2.22128	5												m	sub-052	3.74037	4.54384	5.01609	5.64596	5.32513
m	Anx-021	1.67079	1.5599	1.79068	1.37817	1.72004	1.5179	1.63684	1.38866	1.1704	1.7071	1												f	sub-053	3.30911	3.86622	3.57831	2.97872	3.36308
m	Anx-021	2.80832	3.0543	2.7479	3.00197	2.86213	2.69874	3.09924	2.65088	2.70259	3.38815	3												f	sub-054	3.35878	4.03615	4.44445	4.88023	NaN
m	Anx-021	3.35637	3.15131	3.29457	3.35613	3.17448	2.95439	3.09451	3.08768	3.09621	3.24636	4												m	sub-055	2.36913	2.14543	3.93471	2.69476	3.56727
f	Anx-028	2.34454	2.17113	2.36877	2.39456	2.25793	2.50154	2.15233	2.41569	2.4894	2.28975	1												m	sub-056	2.60192	2.45614	3.67877	4.43097	4.73833
f	Anx-028	2.88478	2.94055	2.97921	2.94292	2.90161	2.77361	2.98813	3.0018	2.67945	2.70848	2												f	sub-057	1.04002	0.755681	2.24671	2.6045	3.90059
f	Anx-028	3.36973	3.26746	3.12558	3.38664	3.20858	3.219	3.40391	3.30021	2.98526	3.131	3												f	sub-058	1.3008	3.99407	4.40935	5.20845	6.05846
f	Anx-028	3.68926	3.5922	3.702	3.79864	3.54957	3.71119	3.91297	3.57582	3.4432	3.47082	4												f	sub-059	2.58172	3.12593	3.83797	3.13246	4.11123
m	Anx-030	1.57023	1.87186	1.46992	1.21758	0.877876	1.55464	1.40094	1.51086	1.49551	1.43798	1												m	sub-060	3.02293	4.58218	4.50165	5.52662	4.55491
m	Anx-030	3.37539	3.3609	3.64122	3.37399	3.32313	3.49524	3.45693	3.42952	3.60054	3.48537	2
m	Anx-030	3.32758	3.46835	3.55328	3.35922	3.24186	3.4161	3.37884	3.31448	3.48131	3.41658	3
m	Anx-032	1.89787	2.01883	1.76603	1.82689	2.41719	2.16941	1.89565	1.53312	2.37616	1.48569	1
m	Anx-032	2.11337	2.01635	1.65406	1.83772	2.17458	2.56651	1.88877	1.69199	2.18837	1.80661	2
m	Anx-032	3.57023	3.35452	3.00953	3.1444	3.08137	3.35002	3.06251	3.33511	3.22832	3.0116	3
m	Anx-032	3.6801	3.14264	2.36108	2.73636	2.72622	2.60147	2.50235	2.97605	2.71596	2.89305	4
m	Anx-032	2.7183	2.4658	1.75721	2.07134	1.78343	2.0843	1.90455	2.04103	1.66047	2.32901	5
m	Anx-038	0.593741	0.292848	0.222727	0.432985	0.334996	0.17498	0.0795603	-0.0507343	0.366996	-0.00117268	1
m	Anx-038	2.73992	2.80099	2.86003	2.91146	2.7995	2.61008	2.56758	2.79428	2.8985	2.72188	2
m	Anx-038	1.76524	2.17824	2.1904	2.19449	2.29835	2.01737	2.0229	1.99904	2.08659	2.02203	3
m	Anx-038	2.76876	2.97691	3.00627	2.93133	2.99748	2.70594	2.64186	2.81818	2.95225	2.7035	4
m	Anx-038	4.20619	4.43126	4.27983	4.39156	4.62035	3.9739	4.20226	4.55512	4.44631	4.18286	5
f	Anx-039	1.93147	1.85836	1.92644	2.19319	1.95231	1.91787	2.24393	1.78376	1.94359	1.87451	1
f	Anx-039	2.35996	2.39556	2.4632	2.39179	2.38867	2.26645	2.32683	2.37314	2.34346	2.07009	2
f	Anx-039	3.72766	3.82001	3.94369	3.78695	3.71069	3.65303	3.85384	3.541	3.79927	3.5858	3
f	Anx-039	3.02382	3.46615	3.29764	3.5002	3.25035	3.2505	3.34851	3.04176	3.23482	3.11903	4
f	Anx-042	0.136762	-0.424048	-0.328663	0.0362651	0.155779	-0.450444	0.0612532	-0.437878	0.105566	-0.418049	1
f	Anx-042	1.04579	0.61826	0.751749	1.00771	0.7771	0.522062	1.44568	0.0833908	1.0657	0.436286	2
f	Anx-042	1.15022	1.15721	1.1789	1.41393	1.2713	0.994551	1.14032	1.07945	1.27165	1.19461	3
f	Anx-042	1.37035	0.955489	1.11953	1.53751	1.08516	0.68867	1.429	0.63376	1.67012	0.929972	4
f	Anx-042	3.38005	3.52703	3.19302	3.71652	3.38916	3.35522	3.44548	3.60353	3.61904	3.69402	5
m	Anx-043	1.37345	1.03791	1.30394	1.44242	1.37709	1.54628	1.61525	1.24236	1.2742	1.59401	1
m	Anx-043	1.28972	1.28166	1.47725	1.50651	1.38315	1.67303	1.48907	1.14666	1.20722	1.43622	2
m	Anx-043	0.329993	0.492042	0.638248	0.69564	0.672072	0.348656	0.719296	0.283372	0.179564	0.845043	3
m	Anx-043	3.69849	4.35343	4.09884	4.26565	4.0925	4.13841	4.09275	3.91637	4.03229	4.35253	4
m	Anx-043	3.8011	3.94998	4.3047	3.96358	4.14983	4.56294	4.12568	3.66141	3.92024	4.04866	5
f	Anx-045	1.94062	1.90028	1.68318	2.0155	1.70349	1.8299	2.04812	1.45315	1.89503	2.26044	1
f	Anx-045	1.80717	2.23261	2.02383	2.09938	1.953	1.65767	2.41741	2.08485	2.21565	1.9951	2
f	Anx-045	1.39858	2.31442	2.21245	2.28976	2.04775	1.47761	2.21429	1.55269	1.60843	2.59288	3
f	Anx-045	2.71877	2.93519	2.92123	2.98596	2.72124	2.78343	3.0464	2.74873	2.90257	2.93958	4
f	Anx-045	2.2992	2.3409	2.21423	2.40922	2.12029	2.34914	2.3018	2.19558	2.12535	2.96175	5
m	Anx-046	2.05489	1.90142	2.01385	2.71663	2.06553	2.06715	1.98781	2.01215	1.71962	2.37093	1
m	Anx-046	1.25449	1.17326	1.17847	2.34693	1.22218	1.28913	0.991492	1.35159	0.940589	1.96785	2
m	Anx-046	3.49396	3.25193	3.85655	3.59373	3.32196	3.49701	3.83311	3.50269	3.3827	3.05069	3
m	Anx-046	4.32634	4.04753	4.33698	4.88671	4.31106	4.3442	4.35397	4.4665	4.22763	4.54139	4
m	Anx-046	3.81463	3.53052	3.58848	4.26704	3.6448	3.87602	3.79497	3.78071	3.78168	4.09515	5
m	Anx-050	0.196605	0.198691	0.342426	0.42709	0.526346	0.261233	0.172422	0.484665	0.449518	0.65318	1
m	Anx-050	2.85488	2.60628	2.67936	2.88003	2.90796	2.71377	2.57032	2.88257	2.99371	2.74629	2
m	Anx-050	3.92237	3.86138	3.9007	3.96938	4.0857	3.69989	3.93281	4.01461	3.77924	3.95052	3
m	Anx-050	4.45917	4.32763	4.16418	4.4495	4.07788	4.51562	4.42571	4.25753	4.50651	4.53962	4
f	Anx-051	1.92721	1.98677	1.9796	2.06734	2.36928	1.98247	2.64785	2.39615	2.21164	1.83127	1
f	Anx-051	3.27228	3.13386	3.16237	3.20029	3.46018	3.0854	3.39545	3.21736	3.40613	3.19281	2
f	Anx-051	5.6923	5.05931	5.33271	5.33608	5.09321	5.42805	5.74296	5.41789	5.32793	4.6995	3
f	Anx-052	1.46726	1.57306	1.63387	1.77614	1.45406	1.65757	1.87031	1.5926	1.66948	1.49955	1
f	Anx-052	3.25616	3.18043	3.15088	3.3606	2.96017	2.9755	3.34302	3.1757	3.16462	3.09812	2
f	Anx-052	4.93377	4.94738	5.04582	5.09928	4.75552	4.70139	5.09505	5.12147	4.87642	4.81944	3
f	Anx-052	3.41178	3.45348	3.82017	4.25625	3.46288	3.34683	3.68765	3.62829	3.26614	3.30466	4
f	Anx-054	0.731426	0.831496	0.655125	0.919113	0.709769	1.01371	0.875387	0.745357	0.709297	0.788438	1
f	Anx-054	1.78038	1.84404	1.75984	1.84515	2.02724	1.63896	1.8495	1.911	1.8726	1.74281	2
f	Anx-054	3.14178	3.18616	3.09937	3.36451	3.00208	3.09674	3.21552	3.14664	3.17613	3.1251	3
f	Anx-054	4.63318	4.5663	4.59271	4.50779	4.48229	4.42353	4.36459	4.50055	4.33702	4.48619	4
f	Anx-054	3.27201	3.1115	3.1362	3.00444	2.99977	3.42186	3.14688	3.29051	2.64832	3.09489	5
f	Anx-055	0.530979	0.587337	0.422658	0.578162	0.714488	0.7038	0.784379	0.378848	1.03244	0.570149	1
f	Anx-055	2.19638	2.05863	2.19527	2.11769	2.15167	2.21911	2.23042	2.05225	2.42342	1.96956	2
f	Anx-055	2.76339	2.32923	2.49118	2.85943	2.46218	2.88301	2.53612	2.687	2.46885	2.43481	3
f	Anx-055	2.92823	2.37468	2.39916	2.75798	2.4701	3.02	2.32537	2.69883	2.24113	2.29756	4
f	Anx-055	3.97763	4.1069	4.60126	4.24255	4.3686	4.64469	4.36442	4.54808	4.10625	4.13058	5
f	Anx-056	1.63023	1.64812	1.56237	1.71619	1.51269	1.80539	1.54782	1.3847	1.58273	1.63759	1
f	Anx-056	2.48136	2.18302	2.49872	2.20723	2.34532	2.44938	2.49481	2.39945	2.4937	2.38885	2
f	Anx-056	3.61655	3.47724	3.48942	3.56873	3.45853	3.85321	3.53152	3.03624	3.4128	3.17315	3
f	Anx-056	3.22931	3.32462	2.80379	3.3577	2.87444	3.1622	2.91195	2.59854	2.93845	2.99861	4
f	Anx-056	4.89921	4.70798	4.69773	4.62297	4.49706	4.86147	4.6396	4.52195	4.79412	4.64505	5
f	Anx-057	1.05189	0.707228	0.760722	0.884736	0.944912	0.798195	0.564005	0.759886	0.625259	0.916964	1
f	Anx-057	2.69235	2.71564	2.82715	2.79705	2.817	2.71852	2.51744	2.64135	2.65992	2.83168	2
f	Anx-057	3.83825	4.37686	4.38861	4.4065	4.20461	4.08803	4.06946	4.18272	4.20056	4.34004	3
f	Anx-057	3.03658	3.35281	3.33571	3.49725	3.25647	3.35563	3.35086	3.30569	3.45922	3.4318	4
f	Anx-058	1.25718	1.58911	1.51245	1.31806	1.01234	1.00021	1.34749	1.51329	1.17067	1.08195	1
f	Anx-058	2.92685	3.23509	3.39848	3.28041	3.38049	3.19998	2.89245	2.94814	3.26141	3.2107	2
f	Anx-058	3.84677	3.74746	4.02259	3.8413	4.07955	3.64647	3.56645	3.93844	3.93133	4.13071	3
f	Anx-058	5.57331	5.81066	5.41854	4.76431	5.11203	5.13343	4.87235	5.46982	5.91173	5.56707	4
m	Anx-059	1.07878	1.10967	0.93835	1.18535	1.24613	1.06552	1.46473	1.20287	1.15192	0.963944	1
m	Anx-059	1.84281	1.71829	1.44334	1.53514	1.66225	1.67257	1.93938	1.51144	1.56128	1.75051	2
m	Anx-059	1.66297	1.77156	1.43113	1.99738	1.82875	1.54066	2.07964	1.5594	1.94767	1.29937	3
m	Anx-059	3.41985	3.43898	3.24213	3.47184	3.39823	3.38656	3.57887	3.35834	3.30429	3.31491	4
m	Anx-059	4.53965	4.66525	4.37173	4.64027	4.45161	4.47478	4.73353	4.62815	4.15702	4.65113	5
m	Anx-060	1.6082	1.46169	1.27567	1.38242	1.7945	1.43163	1.35066	0.985937	1.40767	1.49272	1
m	Anx-060	2.68485	2.46494	3.18012	3.20578	2.75636	3.14541	2.94341	2.32998	3.06918	3.14292	2
m	Anx-060	3.09466	2.75585	2.45852	2.40111	3.24608	2.53837	2.78175	2.22941	3.0147	2.6924	3
m	Anx-060	0.0248394	0.352734	-0.989185	-1.73781	-0.228741	-1.11966	-0.151331	0.0335979	0.314884	-1.00274	4
m	Anx-060	3.2711	3.08622	3.4379	2.61516	2.57879	3.30876	3.19373	2.62276	2.63549	3.56259	5
m	Anx-062	2.16577	2.03431	1.94925	2.18485	2.0132	2.17022	1.94758	2.08062	2.00105	1.95668	1
m	Anx-062	2.42562	2.55517	2.12245	2.27374	2.3011	2.26267	2.45343	2.57638	2.28614	2	2
m	Anx-062	3.85625	3.35784	3.71953	3.90169	3.77599	3.60446	3.42141	3.55688	3.77848	3.73446	3
m	Anx-062	4.73339	4.05944	4.23487	4.1646	4.72347	4.57836	4.41271	4.22829	4.2572	4.77862	4
m	Anx-063	1.46268	1.66008	1.63851	1.28115	1.68586	1.82099	1.35564	1.60396	1.49323	1.53258	1
m	Anx-063	2.33782	2.04295	2.29909	2.52781	2.12555	2.15447	2.02413	2.04397	2.57467	2.42225	2
m	Anx-063	2.5625	2.7232	3.05421	2.47669	2.57216	2.79772	2.64641	2.76242	2.93964	2.31792	3
m	Anx-063	4.07117	3.93168	4.87049	4.56448	4.14394	4.43664	4.14372	4.42794	4.64183	4.14801	4
m	Anx-063	4.50029	4.84087	4.6998	4.22809	4.463	4.59987	4.75042	4.57114	4.9375	4.46521	5
m	Anx-064	0.364084	0.237253	0.549783	0.24696	0.48374	0.26235	0.271393	0.138266	0.137238	0.302015	1
m	Anx-064	2.05842	2.27967	2.45342	2.27024	2.37556	2.53869	2.29637	2.08485	2.12131	2.53417	2
m	Anx-064	3.22646	3.26593	3.5645	3.6191	3.35433	3.59945	3.74038	3.83186	3.31219	3.79904	3
m	Anx-064	3.79077	3.6654	4.02492	4.02145	3.81848	3.79234	4.27837	4.01779	3.8843	4.12205	4
m	Anx-064	2.69946	2.84889	2.99966	2.89511	2.98569	2.97816	2.87145	3.11773	2.71707	3.43822	5
f	Anx-065	0.889671	1.12613	1.17793	1.15777	1.17975	0.853692	0.87492	1.05387	1.22954	0.98842	1
f	Anx-065	2.46286	2.94136	2.90426	2.62419	2.69816	2.53299	2.60366	2.45738	2.61495	2.67747	2
f	Anx-065	3.55909	3.7276	3.96117	3.42555	3.39157	3.66308	3.54357	3.58416	3.4028	3.66563	3
f	Anx-065	3.92428	3.84366	4.01305	3.76962	3.55174	3.77541	3.76302	4.01816	3.66397	3.95966	4
m	Anx-066	-0.0103303	0.0647238	0.0887167	0.0872945	-0.169137	-0.020045	-0.131342	-0.309437	-0.037832	-0.102789	1
m	Anx-066	3.09691	3.26724	3.4002	3.59387	3.27906	3.61102	3.16118	2.66786	2.83979	3.23878	2
m	Anx-066	3.52828	3.25464	3.36936	3.90012	3.8606	2.9327	3.60006	3.55437	3.39085	3.70296	3
m	Anx-066	4.04435	3.90262	4.06047	4.02399	4.04782	4.00121	4.0959	3.97691	3.99865	3.85062	4
m	Anx-066	7.03169	6.70362	7.68798	7.8441	6.97621	7.59909	7.37757	7.87706	6.78085	8.22523	5
m	Anx-070	0.146216	0.674259	0.708095	0.486105	0.243275	1.0187	0.461522	0.931428	0.232793	0.396037	1
m	Anx-070	2.56422	2.5208	2.53962	2.62865	2.58876	2.75073	2.67616	2.6552	2.72693	2.63447	2
m	Anx-070	2.32713	2.98475	2.61599	2.55848	2.5563	2.77684	2.468	2.65233	2.6046	2.59862	3
m	Anx-070	3.18364	3.25526	3.00239	3.28362	3.00265	3.34938	3.24937	3.10863	3.41596	3.06383	4
m	Anx-071	0.983552	1.22546	1.1118	0.979614	0.703715	0.774109	0.914853	0.69944	1.11177	1.09454	1
m	Anx-071	0.562516	0.859328	0.674567	0.850257	0.932058	0.627101	0.782856	0.792876	0.989409	0.647285	2
m	Anx-071	1.62651	1.81014	1.48652	1.72879	1.86514	1.49456	1.61017	1.61496	1.66656	1.61001	3
m	Anx-071	3.10949	3.14771	2.98613	3.10974	3.03969	2.88102	3.07237	3.02152	3.18353	3.04196	4
m	Anx-071	2.65029	2.43917	2.30047	2.48902	2.26508	2.5282	2.49656	2.14724	2.24562	2.38108	5
m	Anx-072	0.241953	0.740444	0.594067	0.730493	0.707502	0.93819	0.587285	0.419119	0.732694	0.636714	1
m	Anx-072	3.66305	3.59867	3.25509	3.98311	3.60844	3.85011	3.57471	3.60517	3.60835	2.88683	3
m	Anx-072	3.10084	3.43899	2.9414	3.70885	3.42249	3.68321	3.49439	3.44166	3.60541	2.96651	4
m	Anx-072	3.42146	3.9258	3.65016	4.23595	4.04874	4.30869	4.1401	3.83691	4.05813	3.53952	5
m	Anx-073	1.42406	1.05391	1.51533	1.25378	1.2883	1.5453	1.51689	1.49847	1.28285	0.745267	1
m	Anx-073	3.42249	3.76959	2.99329	3.46017	3.50304	3.31166	3.52091	3.18069	3.497	3.49636	2
m	Anx-073	6.24311	6.27195	5.77582	6.19426	5.92767	6.2369	5.98423	5.82587	6.10556	5.63271	3
m	Anx-073	6.13501	5.68095	6.04205	5.14708	5.81404	6.28173	5.70707	5.5175	5.87867	5.0601	4
f	Anx-076	1.91068	1.63214	1.81419	1.72825	1.73014	1.63006	1.72655	1.70225	1.84513	1.59612	1
f	Anx-076	3.13011	2.62944	3.09824	2.92827	2.86489	2.77325	2.75373	3.0543	3.13531	2.99296	2
f	Anx-076	2.59716	2.23375	2.53621	2.27216	1.93613	2.27074	2.07454	2.00993	2.61162	2.30098	3
f	Anx-076	3.10821	3.11148	3.19053	2.9518	2.80718	2.94608	3.05397	2.71919	3.24653	3.13643	4
f	Anx-076	3.5554	3.44051	3.49726	3.48472	3.267	3.41554	3.24775	3.36923	3.53504	3.52254	5
m	Anx-078	1.42649	1.79445	1.70278	1.6687	1.75633	1.53526	1.57359	1.5789	1.29071	1.42419	1
m	Anx-078	2.58393	2.70494	3.494	3.18806	3.23595	2.38646	3.1945	2.90907	2.94875	2.7459	2
m	Anx-078	3.11991	3.01155	3.23451	3.00242	2.97653	2.99874	3.11036	2.98716	3.18253	3.03851	3
m	Anx-078	2.52608	2.66542	2.87062	2.57087	2.48733	2.5796	2.45651	2.49051	2.75638	2.4662	4
m	Anx-078	4.02214	4.05888	4.20384	4.05462	3.64184	3.95348	3.871	3.9832	4.19806	3.70136	5
f	Anx-079	3.11462	2.99702	2.86169	3.15014	3.18392	2.95689	3.05257	3.01289	3.05222	3.12012	1
f	Anx-079	1.9605	1.80633	1.69149	1.85721	1.77786	1.74316	2.10446	1.98363	1.81531	1.82093	2
f	Anx-079	2.55138	2.45649	2.396	2.67001	2.5283	2.35623	2.64433	2.46384	2.4941	2.6003	3
f	Anx-079	2.9872	2.99675	3.07437	3.09792	3.02892	2.92324	3.09392	2.90396	2.97385	3.01168	4
f	Anx-079	3.80065	3.51907	3.63643	3.83938	3.7144	3.57362	3.74754	3.56335	3.70369	3.72054	5
f	Anx-080	2.60745	2.79659	2.88467	2.36829	2.6942	2.7724	2.66494	2.95765	2.72248	2.99269	1
f	Anx-080	3.17618	3.28819	3.55765	3.05061	3.14127	3.61066	3.24554	3.55693	3.20102	3.51127	2
f	Anx-080	2.89161	3.3274	3.24595	2.96801	3.00693	2.96794	3.06257	3.36728	3.00831	3.03867	3
f	Anx-080	3.73039	4.35359	4.15798	3.9941	3.96744	3.88996	4.14938	4.37787	4.03809	3.98999	4
f	Anx-080	3.8496	4.66732	4.41902	4.28919	4.27273	3.68013	4.57898	4.60116	4.36113	3.97826	5
f	Anx-084	1.76237	1.81836	1.83819	1.87872	2.07432	1.8387	1.65223	1.88377	1.83536	2.08307	1
f	Anx-084	1.97435	2.21974	2.40737	2.25551	1.72475	2.191	2.63339	1.7873	2.12312	2.67804	2
f	Anx-084	2.53816	2.8431	2.85738	2.79106	2.49831	2.61106	2.38925	3.37172	2.51662	2.60807	3
f	Anx-084	2.65897	2.77769	2.80468	2.71587	2.38676	2.70893	2.70762	2.60876	2.53451	2.62492	4
f	Anx-084	2.37863	2.98127	3.09435	2.83525	1.94172	2.8188	2.8487	2.57379	2.65713	2.89935	5
m	Anx-091	0.523446	0.585827	0.521667	0.573772	1.0941	1.0124	0.776167	0.868954	0.83903	0.667022	1
m	Anx-091	2.33491	2.50775	2.55726	2.38484	3.0577	3.12575	2.94141	2.98415	2.2789	2.31637	2
m	Anx-091	3.27198	3.96362	4.26596	4.18502	4.40101	5.22676	4.05894	4.61501	3.62576	3.64919	3

## Sheet: Figure 4abcd
Figure 4a																Figure 4b							Figure 4c						Figure 4d
Study 6 (n = 33)	subject_id	SUITAS predicted ratings of pain dataset						True ratings of pain dataset								Study 7 (n = 100)	subject_id	SUITAS response					Study 8 (n = 48)	subject_id	SUITAS response				Study 9 (n = 65)	subject_id	SUITAS prediction of SCL
		level 1	level 2	level 3	level 4	level 5	level 6	level 1	level 2	level 3	level 4	level 5	level 6					Reward vs Neutral	Loss vs Neutral	label					High vs Low arousing	label					Level 1	Level 2	Level 3	Level 4	Level 5
	1	3.0088	2.97657	2.82695	2.88388	3.39754	0.59293	58.6	68.3684	86.95	102.316	118.737	164				1	2.09082	2.27782	1			m	sub-002	4.0027	1			m	Anx-001	2.19046	2.67693	3.25576	2.21143	2.87096
	2	2.95972	3.26448	3.89315	3.98226	3.79926	3.83156	37	84.8947	101.8	111.45	123.737	132.75				2	3.10161	3.12327	1			f	sub-003	1.85901	1			m	Anx-002	0.979612	2.08661	3.14032	1.61148	2.59189
	3	2.88012	2.98164	2.80172	3.19692	3.35926	3.89625	32.0667	33.7895	54.55	96.35	148.789	177.5				3	2.7993	1.79958	1			m	sub-004	-1.59257	1			f	Anx-007	3.13158	4.79295	4.23936	4.2441	3.96556
	4	3.912	3.55247	3.9249	3.55353	3.93755	3.95269	34.3333	38.8947	48.65	67	116.158	148.75				4	1.38814	1.4658	1			m	sub-005	5.52924	1			m	Anx-009	1.65658	3.06299	4.1989	1.5994	2.40632
	5	2.69739	2.81448	2.90168	3.03455	3.38854	3.3211	62.6	52.4737	82.9	116.4	138	149.75				5	5.00757	3.61442	1			f	sub-006	-2.97603	1			m	Anx-024	2.40195	2.43986	4.4652	2.1811	3.22183
	6	3.29597	3.79562	3.60296	3.70828	4.55208	4.33296	77.8	86.0526	102.75	105.7	115.789	125.5				6	3.5155	1.71587	1			m	sub-010	-2.63831	1			f	Anx-026	2.4426	1.62813	2.59136	3.49325	3.37382
	7	3.18743	2.96178	2.82819	3.85749	3.84974	4.53953	140.933	143	157.15	171	186.316	196.75				7	1.23317	1.90134	1			m	sub-011	1.97482	1			m	Anx-027	2.09218	2.82358	4.24688	4.68816	3.77892
	8	2.78008	2.55079	2.7001	3.02472	2.75711	3.29831	46.8667	58.1053	72.8	105.35	162.211	183.75				8	-0.363628	2.14066	1			m	sub-012	0.296317	1			m	Anx-031	3.69298	2.71781	2.41389	2.56594	1.98933
	9	3.00165	2.93936	2.64566	3.3055	3.48652	3.92604	7.73333	8.31579	21.65	38.85	111.737	176				9	5.33933	5.58273	1			f	sub-014	3.33949	1			m	Anx-034	3.16073	1.67903	2.34093	2.51416	5.88905
	10	3.23716	2.2208	3.28907	3.50441	3.79366	2.49721	27.8667	22.15	38.65	54	96.6842	157.5				10	-1.23467	-1.25112	1			f	sub-015	1.30533	1			f	Anx-036	2.34674	2.17465	2.28981	3.45757	2.05922
	11	2.63479	2.84152	2.63295	3.01808	2.75533	3.64876	70.3333	76.2	98.25	131.737	147.474	194				11	1.09519	1.97043	1			m	sub-017	2.47372	1			f	Anx-048	3.16065	2.00286	2.93521	3.19423	2.50731
	12	2.44	2.76247	2.49605	2.74361	2.8845	2.89699	79.2	100.947	94.1579	126.474	142.722	156.5				12	1.28929	2.63142	1			f	sub-018	14.4032	1			f	Anx-053	1.48473	2.35425	2.40042	2.14005	4.31473
	13	2.51163	2.95621	2.84357	3.23093	2.98263	2.81845	37.6667	37.7895	64.0476	69.6	152.143	195.75				13	2.38649	2.93728	1			m	sub-019	-8.65123	1			m	Anx-067	1.68105	2.38521	2.34924	4.08087	3.59501
	14	2.9493	3.475	3.49676	3.36253	3.44629	3.34605	31.6	45.7	52.65	74.7895	103.368	168				14	1.19066	2.07306	1			m	sub-021	-0.438255	1			f	Anx-068	1.37502	2.11413	1.6236	3.06626	2.7701
	15	3.30885	3.58086	3.84245	4.20106	4.92649	3.73773	24.8	27.9474	40.25	77.6	130.316	167				15	1.7752	0.830407	1			f	sub-023	-3.67093	1			m	Anx-069	2.02316	1.61296	3.06175	3.12548	4.54899
	16	3.35011	3.62054	3.39733	3.65002	3.82224	2.34693	78.0556	78.4737	95.85	106.222	121.188	134				16	-0.77635	0.331719	1			f	sub-025	7.16156	1			m	Anx-075	2.93509	4.91583	5.46571	3.80846	5.1498
	17	2.56298	3.18594	3.0959	3.68825	3.71553	3.57868	76.8235	95.5789	108.737	137.824	159.111	176.6				17	0.994338	0.658515	1			f	sub-026	0.738612	1			f	Anx-081	2.88567	2.51539	3.63799	3.12369	2.69468
	18	3.2231	2.68949	3.32131	3.56237	4.01769	3.57354	41.8	26.3158	43.45	90.2105	134.053	170.4				18	0.114561	-1.28148	1			f	sub-028	-2.64515	1			f	Anx-082	1.40156	2.41562	3.17265	3.26065	2.94481
	19	3.27726	3.42021	3.38006	3.97287	3.95679	2.8798	107.467	116.474	117.15	131.6	139.368	144.5				19	4.13447	1.96687	1			m	sub-030	3.71413	1			m	Anx-086	3.13298	2.25785	2.55689	3.14612	2.69025
	20	2.82333	3.0016	2.5592	2.75167	2.72094	3.16857	32.0667	38.35	59.2	93	137.474	173.75				20	5.91284	6.755	1			f	sub-031	4.20566	1			f	Anx-087	3.56175	3.87662	2.61376	4.58731	3.06171
	21	2.64031	2.74646	3.0107	2.94404	3.4615	3.65044	9.46667	15.8421	24.6	62.3889	113.059	133.75				21	0.454149	1.0299	1			m	sub-032	10.1957	1			f	Anx-089	1.65896	0.783576	1.41608	3.09154	4.45406
	22	2.88067	3.35351	3.46654	3.05301	4.14905	5.25625	31.1333	33.0526	63.05	95.7	111.789	122.5				22	2.41858	2.72996	1			m	sub-033	7.74823	1			f	Anx-090	2.78507	1.39787	0.351775	1.98967	2.58541
	23	2.89355	2.82898	2.46266	3.15615	3.89639	3.17299	37.9333	49.6316	52.65	97.2	117.263	140				23	1.11676	1.73195	1			m	sub-034	12.044	1			f	sub-001	2.89509	3.0827	2.66914	3.41136	3.60031
	24	2.83269	2.90294	2.66827	3.11113	3.21845	3.34829	97.8667	93.6316	108.25	113	127.632	136				24	0.0806654	1.28937	1			m	sub-035	5.23369	1			m	sub-002	3.15772	3.42162	2.1419	3.10131	3.58955
	25	3.13611	3.07491	3.17746	3.1585	3.76809	2.17503	21.4	27.1905	41.3	86.1667	133.368	148.75				25	-3.06459	-2.11573	1			m	sub-036	-8.39604	1			f	sub-003	2.44445	3.5333	5.22273	3.29781	2.52594
	26	3.02512	2.81392	2.78504	3.15504	3.17952	3.98422	62.3333	69.5789	94.4737	114.55	164.737	189				26	-0.401108	0.427674	1			m	sub-037	6.34491	1			m	sub-004	2.82534	3.37704	3.0927	2.58372	3.03227
	27	3.12789	3.05606	3.14628	3.32309	3.36849	3.52267	23.4	26.4211	40.3	73.45	104	109.5				27	1.53958	1.95525	1			m	sub-038	1.14316	1			m	sub-005	2.5867	2.53506	2.45721	2.81999	3.05281
	28	2.66119	2.98437	3.50448	2.67832	3.4208	4.69988	23.25	26.5556	51.05	77.3333	128.882	165.25				28	1.57475	2.36382	1			f	sub-039	3.06892	1			f	sub-006	3.56387	4.14951	3.14816	2.85442	2.36801
	29	2.43163	2.59892	2.43949	2.42306	2.77065	1.74607	22.3333	29.7368	28	36.5789	91.1579	123.8				29	4.76841	5.73594	1			f	sub-040	-6.20981	1			m	sub-010	2.15427	2.90586	3.00656	3.49117	2.82463
	30	2.57393	2.73192	3.27259	3.25833	3.74236	4.30929	12.6667	35.25	87.05	123.368	143.053	156.25				30	3.47148	1.70178	1			f	sub-041	-2.92264	1			m	sub-011	3.11859	2.4768	4.06046	3.55376	3.13855
	31	3.18776	3.25528	3.42864	2.99012	3.43942	3.30269	47.1333	51.3158	72.8	91.3158	139.789	162.2				31	2.74788	3.45943	1			f	sub-042	-0.128284	1			m	sub-012	2.14484	2.038	2.27232	2.68323	3.39468
	32	2.89168	2.98311	2.57692	3.01054	2.90408	2.49898	79.4	93.35	108.15	124.474	145.737	175.75				32	2.22338	1.51557	1			f	sub-043	4.74546	1			f	sub-014	2.31049	3.02042	3.15363	3.61962	3.47806
	33	3.57366	3.17543	3.88076	4.18612	3.67718	3.33992	39.4667	76.2632	135.095	178.65	198.235	200				33	-1.13012	-2.41231	1			f	sub-044	11.1057	1			f	sub-015	2.51522	3.25724	3.07496	3.37477	2.88069
																	34	3.1536	0.703449	1			f	sub-045	5.70348	1			m	sub-017	2.35534	2.71694	3.13215	2.56004	2.76135
																	35	5.79049	3.65912	1			f	sub-046	1.36098	1			f	sub-018	3.83455	2.71259	2.20735	2.91642	2.73548
																	36	2.26289	0.71906	1			m	sub-047	0.565374	1			m	sub-019	3.04649	3.5524	3.30468	3.48329	3.42095
																	37	-3.82867	-4.03758	1			f	sub-048	0.665225	1			m	sub-021	2.03891	2.41471	3.78062	1.52896	4.54481
																	38	-0.606898	0.476575	1			m	sub-049	-15.4367	1			f	sub-023	3.10675	2.5994	3.50252	1.69309	3.79848
																	39	1.72849	1.73035	1			f	sub-050	-0.402535	1			f	sub-026	2.63021	3.556	2.99021	3.0936	1.39258
																	40	-1.12094	-1.17213	1			m	sub-052	2.52764	1			f	sub-028	2.34025	2.79085	2.93135	2.93023	3.28189
																	41	2.12647	1.73964	1			f	sub-053	3.44762	1			m	sub-030	3.4664	2.81618	2.38193	3.52984	4.16341
																	42	2.24075	2.93668	1			f	sub-054	13.4622	1			f	sub-031	3.26277	2.80886	3.71183	3.00975	3.16843
																	43	-0.714833	-0.0117802	1			m	sub-055	6.58544	1			m	sub-032	3.8152	2.92874	2.80879	2.22887	2.27738
																	44	0.224866	0.655969	1			m	sub-056	-12.4974	1			m	sub-033	2.74151	2.91735	3.54291	2.48967	3.13069
																	45	0.174977	0.540137	1			f	sub-057	-3.15323	1			m	sub-034	3.57113	3.27493	2.42405	3.38307	4.06702
																	46	2.5166	2.20353	1			f	sub-058	-2.95121	1			m	sub-035	2.4367	3.06674	3.15863	2.35737	3.3639
																	47	3.2949	4.15961	1			f	sub-059	-2.1624	1			m	sub-037	2.20927	2.73037	3.38583	2.92762	4.37029
																	48	7.41534	8.00054	1			m	sub-060	4.80633	1			m	sub-038	4.45528	4.42812	3.27399	2.51431	4.63901
																	49	2.42099	1.08047	1			m	sub-002	6.1506	-1			f	sub-039	2.60491	2.77518	2.88425	3.2639	3.10962
																	50	8.04092	7.73676	1			f	sub-003	0.776418	-1			f	sub-041	3.05664	3.55387	1.81245	2.92405	2.31717
																	51	-2.0775	-1.44159	1			m	sub-004	0.530486	-1			f	sub-042	2.13377	3.63493	3.27204	1.37862	2.61255
																	52	3.54229	2.84746	1			m	sub-005	2.93726	-1			f	sub-043	2.42235	2.48613	2.93661	3.52964	2.23991
																	53	0.439733	4.32077	1			f	sub-006	-0.592707	-1			f	sub-044	2.75677	2.72991	2.50628	2.96272	3.20405
																	54	0.669821	-0.907339	1			m	sub-010	-4.26438	-1			f	sub-045	2.73445	2.25343	3.00197	2.73328	2.98781
																	55	-0.51863	0.804794	1			m	sub-011	5.32651	-1			f	sub-046	2.43265	2.25713	3.05462	2.83354	2.81788
																	56	0.65029	1.27602	1			m	sub-012	6.87407	-1			m	sub-047	3.25057	3.03086	3.30113	2.82922	3.53414
																	57	0.58101	0.0756447	1			f	sub-014	-1.14837	-1			m	sub-049	1.83601	2.76468	3.16814	2.98106	3.29115
																	58	2.67622	2.09035	1			f	sub-015	-0.713999	-1			f	sub-050	3.37615	3.11178	2.27155	3.20171	2.78477
																	59	1.28958	0.240921	1			m	sub-017	4.39629	-1			m	sub-052	3.09045	2.99895	4.05317	3.27758	3.9776
																	60	-1.4075	-0.364386	1			f	sub-018	11.8708	-1			f	sub-053	2.9846	1.67424	3.38251	3.29764	2.77147
																	61	-3.03759	-3.09763	1			m	sub-019	-13.9568	-1			f	sub-054	3.13247	2.57583	2.72122	3.23649	2.8251
																	62	2.02155	0.58495	1			m	sub-021	-5.31502	-1			m	sub-055	2.51202	3.22589	2.0902	1.64557	3.68814
																	63	0.888268	1.01676	1			f	sub-023	-8.48179	-1			f	sub-057	1.70518	3.38231	2.2491	2.54913	2.24567
																	64	2.06267	1.20401	1			f	sub-025	0.277837	-1			f	sub-058	4.02246	2.71721	2.96132	3.80794	2.13891
																	65	2.24749	2.62949	1			f	sub-026	4.41984	-1			m	sub-060	3.15475	3.45784	3.22015	3.37502	2.71169
																	66	1.03601	0.654649	1			f	sub-028	-2.42585	-1
																	67	4.01344	2.58091	1			m	sub-030	7.21967	-1
																	68	0.769413	1.76425	1			f	sub-031	0.888595	-1
																	69	2.38824	1.4198	1			m	sub-032	7.91206	-1
																	70	1.70573	3.27952	1			m	sub-033	2.24194	-1
																	71	5.31423	4.11098	1			m	sub-034	7.42606	-1
																	72	-1.28624	-0.573957	1			m	sub-035	2.58343	-1
																	73	0.891779	-0.270885	1			m	sub-036	-7.74352	-1
																	74	6.43391	5.78746	1			m	sub-037	2.76027	-1
																	75	-0.410928	0.939894	1			m	sub-038	-3.44534	-1
																	76	-0.0706315	1.20968	1			f	sub-039	1.35852	-1
																	77	4.6216	3.88891	1			f	sub-040	-5.27216	-1
																	78	1.68902	2.06946	1			f	sub-041	-2.72485	-1
																	79	6.66735	4.75092	1			f	sub-042	0.547831	-1
																	80	3.65534	2.90103	1			f	sub-043	5.58038	-1
																	81	3.7903	3.81241	1			f	sub-044	12.6082	-1
																	82	2.41627	2.96185	1			f	sub-045	6.16784	-1
																	83	5.70349	4.09038	1			f	sub-046	-2.43585	-1
																	84	3.71014	3.79677	1			m	sub-047	1.28008	-1
																	85	0.599621	0.0237895	1			f	sub-048	3.17212	-1
																	86	5.742	5.12761	1			m	sub-049	-15.7993	-1
																	87	1.4374	0.970638	1			f	sub-050	-2.56777	-1
																	88	-0.357744	0.312871	1			m	sub-052	2.69236	-1
																	89	5.65481	7.26449	1			f	sub-053	6.21364	-1
																	90	9.90349	8.43378	1			f	sub-054	10.1306	-1
																	91	0.266645	1.03725	1			m	sub-055	4.6106	-1
																	92	0.614545	1.16578	1			m	sub-056	-11.0415	-1
																	93	2.28576	2.6511	1			f	sub-057	-5.65768	-1
																	94	-2.46594	-2.53278	1			f	sub-058	-3.07367	-1
																	95	3.72571	2.88329	1			f	sub-059	0.0732213	-1
																	96	5.80448	5.72977	1			m	sub-060	5.79823	-1
																	97	1.05385	0.883186	1
																	98	0.802614	0.21303	1
																	99	2.86718	3.02108	1
																	100	-0.410108	0.848924	1
																	1	0.518961	0.518961	-1
																	2	2.40544	2.40544	-1
																	3	0.375134	0.375134	-1
																	4	2.69865	2.69865	-1
																	5	1.79429	1.79429	-1
																	6	4.47572	4.47572	-1
																	7	2.78857	2.78857	-1
																	8	0.364299	0.364299	-1
																	9	4.05668	4.05668	-1
																	10	-1.73396	-1.73396	-1
																	11	3.09343	3.09343	-1
																	12	2.61756	2.61756	-1
																	13	2.44724	2.44724	-1
																	14	-0.895851	-0.895851	-1
																	15	0.0832029	0.0832029	-1
																	16	-0.912072	-0.912072	-1
																	17	-0.124887	-0.124887	-1
																	18	-2.2656	-2.2656	-1
																	19	2.26884	2.26884	-1
																	20	6.13255	6.13255	-1
																	21	0.629746	0.629746	-1
																	22	2.50413	2.50413	-1
																	23	0.6521	0.6521	-1
																	24	-2.47604	-2.47604	-1
																	25	-2.96777	-2.96777	-1
																	26	0.749432	0.749432	-1
																	27	2.2301	2.2301	-1
																	28	1.81873	1.81873	-1
																	29	1.67943	1.67943	-1
																	30	1.29725	1.29725	-1
																	31	3.50301	3.50301	-1
																	32	3.39265	3.39265	-1
																	33	-6.41258	-6.41258	-1
																	34	4.50111	4.50111	-1
																	35	4.57712	4.57712	-1
																	36	-0.114025	-0.114025	-1
																	37	-2.97535	-2.97535	-1
																	38	-0.50438	-0.50438	-1
																	39	-0.72215	-0.72215	-1
																	40	-1.39037	-1.39037	-1
																	41	2.1113	2.1113	-1
																	42	3.80136	3.80136	-1
																	43	0.289275	0.289275	-1
																	44	-1.51471	-1.51471	-1
																	45	3.99129	3.99129	-1
																	46	1.02269	1.02269	-1
																	47	2.73334	2.73334	-1
																	48	6.14737	6.14737	-1
																	49	1.60479	1.60479	-1
																	50	7.47499	7.47499	-1
																	51	-0.860937	-0.860937	-1
																	52	1.68376	1.68376	-1
																	53	1.57099	1.57099	-1
																	54	1.4863	1.4863	-1
																	55	-0.461399	-0.461399	-1
																	56	0.643161	0.643161	-1
																	57	-0.516359	-0.516359	-1
																	58	3.11706	3.11706	-1
																	59	2.55292	2.55292	-1
																	60	-0.512849	-0.512849	-1
																	61	-4.39593	-4.39593	-1
																	62	0.0572384	0.0572384	-1
																	63	1.06588	1.06588	-1
																	64	-1.56202	-1.56202	-1
																	65	-0.64948	-0.64948	-1
																	66	-0.504694	-0.504694	-1
																	67	2.87639	2.87639	-1
																	68	1.5912	1.5912	-1
																	69	1.44254	1.44254	-1
																	70	0.711096	0.711096	-1
																	71	2.73891	2.73891	-1
																	72	-2.15075	-2.15075	-1
																	73	0.0638735	0.0638735	-1
																	74	6.82016	6.82016	-1
																	75	0.143936	0.143936	-1
																	76	-1.75762	-1.75762	-1
																	77	2.10962	2.10962	-1
																	78	0.972883	0.972883	-1
																	79	7.3207	7.3207	-1
																	80	2.1292	2.1292	-1
																	81	0.109518	0.109518	-1
																	82	2.64858	2.64858	-1
																	83	6.1711	6.1711	-1
																	84	-0.426958	-0.426958	-1
																	85	2.07572	2.07572	-1
																	86	7.04666	7.04666	-1
																	87	2.66019	2.66019	-1
																	88	0.137207	0.137207	-1
																	89	6.0423	6.0423	-1
																	90	7.97615	7.97615	-1
																	91	-0.756339	-0.756339	-1
																	92	1.56614	1.56614	-1
																	93	2.63306	2.63306	-1
																	94	-0.0542624	-0.0542624	-1
																	95	2.07364	2.07364	-1
																	96	4.99853	4.99853	-1
																	97	0.574618	0.574618	-1
																	98	3.1704	3.1704	-1
																	99	2.3138	2.3138	-1
																	100	0.985024	0.985024	-1

## Sheet: Figure 5a
Study 3 (n =50)	subject_id	SUITAS predicted ratings of generalization dataset						Study 10 (n =67)	subject_id	SUITAS predicted ratings of Fear dataset						Study 11 (n = 121)	subject_id	SUITAS predicted ratings of Negative affect dataset
		rating1	rating2	rating3	rating4	rating5				rating1	rating2	rating3	rating4	rating5				rating1	rating2	rating3	rating4	rating5
f	sub-001	1.29909	3.26738	3.26208	3.27267	3.44421			1	3.80501	4.4584	5.03631	5.03116	5.18372			1	0.545024	1.51484	1.44118	2.24859	2.13103
m	sub-002	2.90749	1.86336	2.3684	4.04992	5.48322			2	3.84349	3.73097	4.70568	3.48004	5.27057			2	2.95784	4.56835	3.15802	4.24853	3.69909
f	sub-003	1.79347	3.90349	5.3296	5.93159	5.1701			3	0.86528	1.19483	1.79735	1.68759	-0.0906637			3	2.49469	1.79995	4.12297	4.23343	4.53619
m	sub-004	3.11221	2.8423	4.05531	4.63744	3.53113			4	2.97136	3.89882	3.74621	4.27791	4.74002			4	0.708405	0.461337	1.84722	1.22732	1.92544
m	sub-005	2.10261	3.94528	3.68435	4.30775	3.57976			5	1.46289	1.15407	2.05071	3.68907	1.358			5	3.39992	3.93499	4.66183	5.48526	4.84807
f	sub-006	2.59175	5.15869	5.43727	5.7086	NaN			6	2.02158	2.94256	2.89165	2.4707	2.39633			6	0.931231	1.11959	0.869815	1.81782	0.0529305
m	sub-010	3.09988	3.53257	4.37928	4.92419	5.99064			7	0.759536	-0.329211	1.64262	2.15066	2.73321			7	1.24427	4.20696	2.60497	2.45453	4.57359
m	sub-011	4.05936	4.45418	4.72982	5.5937	5.5551			8	1.81793	2.62068	2.25767	2.20116	2.88623			8	-1.39594	-0.000319726	0.575793	0.792787	1.46415
m	sub-012	2.81692	3.18862	4.14745	4.11214	NaN			9	2.58944	2.19696	2.75387	3.44291	3.80229			9	2.6949	3.76901	2.16326	3.37866	3.59991
f	sub-014	2.55329	4.69681	4.68093	4.62211	5.08514			10	3.73599	3.13429	2.57875	2.47939	4.08745			10	1.03572	1.84386	2.03564	2.83954	1.93216
f	sub-015	4.46026	5.17657	5.15526	5.39793	6.98695			11	2.3508	2.67421	2.80046	2.61499	2.37667			11	1.06824	2.38428	2.48887	1.71861	2.4205
m	sub-017	2.52876	2.52309	2.19704	3.64645	3.68079			12	0.457847	0.482964	1.13447	1.84864	2.45426			12	2.22039	2.46751	1.85456	2.36198	2.53548
f	sub-018	2.53381	3.31341	4.64206	4.28174	5.58258			13	0.0848219	0.700525	1.73519	1.26729	2.34864			13	3.93381	NaN	3.22728	4.73445	5.35285
m	sub-019	0.952055	3.79823	4.92881	4.56212	5.92669			14	2.60483	2.3505	1.90441	2.14224	2.163			14	0.0856058	-1.43908	-0.119161	1.01977	2.96348
f	sub-020	2.64739	3.50511	3.73327	2.94185	NaN			15	1.72525	0.796488	1.86668	1.93844	1.9086			15	1.27055	0.696846	1.65466	0.843485	4.80755
m	sub-021	5.26338	3.63401	6.47162	4.16187	4.07788			16	4.30266	3.62545	4.03875	3.41376	3.67784			16	2.85818	2.76145	4.3098	2.30766	1.06037
f	sub-023	2.75975	3.04275	3.62334	3.84609	6.93511			17	3.46592	3.42842	3.31434	4.23615	6.37448			17	1.11715	1.97213	2.7297	3.23848	NaN
f	sub-025	2.55679	4.69416	4.71887	4.29236	NaN			18	4.70354	3.31373	3.34929	3.86578	4.67908			18	1.44352	0.368119	1.27408	2.40463	3.64366
f	sub-026	2.17266	2.89795	3.32461	3.62773	3.74448			19	2.54566	3.8569	3.83089	3.29377	3.74486			19	2.49693	3.55611	3.66625	NaN	NaN
f	sub-028	1.48182	NaN	5.25097	5.37838	5.61439			20	1.33985	0.819848	1.4283	1.64875	1.62313			20	1.87371	NaN	2.30403	3.67979	3.45479
m	sub-030	1.01398	3.6702	4.3243	5.2431	NaN			21	-0.255699	-0.74232	0.477461	0.674516	0.242268			21	0.00484464	0.387373	1.14677	-0.155722	2.30118
f	sub-031	3.91562	4.42159	4.05416	6.21566	5.47961			22	2.24009	2.43205	3.78712	2.95947	3.5222			22	0.5225	-0.0327398	1.38623	0.441523	NaN
m	sub-032	3.53727	2.57686	4.7117	6.36338	6.80338			23	1.97429	1.97405	1.38037	2.50753	2.66051			23	1.70863	NaN	0.533609	-0.54728	0.363955
m	sub-033	4.27373	4.13069	5.53424	4.88561	5.28864			24	2.241	2.71705	2.65548	4.66307	4.29935			24	2.01298	2.53594	2.58745	1.28281	2.30886
m	sub-034	1.79291	1.90836	2.90851	5.32564	NaN			25	2.31188	2.78188	2.53368	3.33792	3.58586			25	2.71548	3.94466	4.21857	3.871	5.05452
m	sub-035	3.84722	3.59175	4.34319	4.24969	4.35903			26	2.31449	2.17279	2.4085	2.38738	2.46474			26	1.06882	1.08418	1.80582	1.84629	NaN
m	sub-036	3.07558	2.74404	2.67792	3.00292	5.97441			27	2.75438	2.92146	3.03663	3.52842	4.01407			27	0.13181	0.694953	1.07845	0.808751	2.01066
m	sub-037	1.25548	2.05158	4.19381	4.35824	6.17611			28	3.44887	2.99695	2.88035	3.0875	5.69242			28	4.06288	4.25135	4.0511	5.29934	5.68857
m	sub-038	2.78375	1.39582	4.75855	3.13764	3.76953			29	1.39953	0.941003	1.54171	1.09914	1.74923			29	-1.67445	-2.90146	-0.0672279	-1.58166	-0.811677
f	sub-039	3.33599	2.87208	3.49473	5.04979	4.80753			30	0.487579	2.09953	1.26508	2.28539	1.51959			30	3.09236	4.39081	4.81994	4.33992	NaN
f	sub-040	1.28137	1.87526	0.940006	1.57087	1.97863			31	0.512677	-0.0689359	-0.596234	0.248305	0.55165			31	1.65393	3.34892	1.75119	2.89391	2.8808
f	sub-041	3.51987	5.45831	5.84343	5.87615	NaN			32	2.91124	3.09919	4.18447	5.15993	3.9769			32	-0.000864001	-0.0827566	1.10455	2.7229	2.42963
f	sub-042	2.84514	2.4116	2.88379	3.58727	3.03471			33	1.99296	2.25301	2.17255	3.48126	3.55898			33	-1.60601	NaN	-0.606322	-2.32711	-1.45059
f	sub-043	0.911997	2.50731	4.16586	5.05482	4.45476			34	3.09322	4.48185	4.98746	5.49351	4.83505			34	1.40613	1.3344	2.86103	2.05668	2.35303
f	sub-044	3.50742	4.36274	4.33429	4.34254	4.22804			35	3.68716	3.46509	3.12199	3.82406	2.97323			35	1.25542	1.90349	1.53698	2.32136	1.92715
f	sub-045	1.56066	2.61418	2.31557	3.17092	5.49539			36	1.68971	1.36613	2.14469	1.57182	1.05891			36	2.036	2.64313	2.56955	3.85754	2.79258
f	sub-046	2.1943	3.54183	3.07979	3.29146	3.05829			37	3.64565	3.3041	2.96787	3.41305	4.06007			37	4.31676	4.75171	6.5762	3.94004	NaN
m	sub-047	2.59814	3.09328	4.13888	4.95976	5.87499			38	3.37527	2.62795	3.1085	4.09606	5.17974			38	3.43258	2.68071	5.11117	2.93117	3.64205
f	sub-048	3.1313	3.50024	3.85112	4.892	NaN			39	3.2695	3.54763	3.21245	3.28904	3.39842			39	3.96216	4.52822	3.85718	NaN	NaN
m	sub-049	1.97973	5.15805	5.49597	6.75106	4.98435			40	0.046953	0.331626	1.51827	1.51157	2.2843			40	1.73422	1.83344	2.76483	2.25362	NaN
f	sub-050	2.89453	2.98705	3.03227	4.21698	3.81008			41	2.69631	2.56866	3.33154	4.02592	3.77257			41	2.46719	NaN	3.15401	1.44033	3.129
m	sub-052	3.74037	4.54384	5.01609	5.64596	5.32513			42	3.20447	3.5426	2.47135	3.29002	3.58372			42	3.87478	4.35095	5.49758	4.02808	2.92018
f	sub-053	3.30911	3.86622	3.57831	2.97872	3.36308			43	2.70366	2.93731	1.83858	3.05608	3.67812			43	-1.28992	-1.15895	-1.99481	-0.599904	NaN
f	sub-054	3.35878	4.03615	4.44445	4.88023	NaN			44	4.44607	4.48683	5.09729	5.27876	4.82331			44	0.703357	NaN	0.619532	0.591614	0.968926
m	sub-055	2.36913	2.14543	3.93471	2.69476	3.56727			45	1.57694	2.44061	2.96826	3.51332	3.93438			45	2.38676	2.50256	2.73819	NaN	NaN
m	sub-056	2.60192	2.45614	3.67877	4.43097	4.73833			46	2.96391	2.51227	2.63108	2.92247	3.0638			46	NaN	2.23256	3.19666	3.11406	2.84412
f	sub-057	1.04002	0.755681	2.24671	2.6045	3.90059			47	0.797368	0.804225	1.46191	1.56534	1.54801			47	1.81774	1.14979	1.96612	2.90127	2.62253
f	sub-058	1.3008	3.99407	4.40935	5.20845	6.05846			48	0.61269	-0.102584	0.480695	-0.0632217	-2.41076			48	2.35337	3.69535	4.89134	4.59836	6.08463
f	sub-059	2.58172	3.12593	3.83797	3.13246	4.11123			49	2.02255	1.94864	2.23381	3.02645	3.98126			49	1.47066	2.97611	2.88436	4.7227	4.73246
m	sub-060	3.02293	4.58218	4.50165	5.52662	4.55491			50	3.74244	3.9737	4.34395	4.61151	5.30563			50	1.89183	1.54668	3.27542	4.24317	2.78317
									51	2.24909	2.15329	2.61395	2.57078	2.93273			51	2.35915	2.91293	3.05214	2.31845	2.71137
									52	1.89413	2.2408	1.79197	1.4656	2.82578			52	-0.23714	-0.663765	-2.56834	-0.772872	NaN
									53	1.04919	2.07682	1.704	2.00116	3.08525			53	1.32671	1.71636	1.36169	2.15239	1.94908
									54	0.926255	0.560417	1.40966	1.00446	1.41749			54	-0.00312659	0.768715	0.782852	NaN	NaN
									55	2.53681	2.31646	2.43048	2.39753	1.50448			55	1.63956	-0.377802	3.84125	2.59478	3.1684
									56	4.84458	4.34587	4.76154	4.6049	5.35803			56	2.50475	NaN	NaN	2.22514	2.18645
									57	1.66265	3.41429	3.4618	3.46667	5.57652			57	0.970989	1.42702	0.583743	1.28993	2.27182
									58	4.02194	3.19618	3.35435	3.12206	0.854811			58	0.854847	0.19774	-2.17457	2.56161	2.16248
									59	2.21867	-0.0681386	2.80188	1.41619	2.44591			59	2.09293	4.35658	3.7328	4.43964	4.73533
									60	1.66344	1.96697	1.64835	2.01285	1.97129			60	4.00715	3.8522	7.13277	5.96055	5.21926
									61	2.53004	1.87412	2.20149	3.06367	2.9924			61	2.3248	3.16715	4.2132	3.97953	3.70825
									62	3.17017	3.19677	3.87443	3.22654	4.27413			62	2.9683	1.74097	3.84054	0.202704	3.25131
									63	3.08733	3.00345	3.76357	3.52455	3.51262			63	3.22989	4.62725	4.62335	4.9628	NaN
									64	1.85003	1.8782	3.4356	3.23054	3.64575			64	1.74378	3.16492	2.76862	2.8106	1.73163
									65	1.57567	2.28488	2.33565	3.43547	5.1194			65	3.2815	NaN	4.53529	4.54553	5.21363
									66	4.52886	4.20319	4.0161	3.98193	NaN			66	1.55201	NaN	1.7543	0.934032	2.14211
									67	2.46532	1.86864	3.92851	2.86694	NaN			67	3.54774	5.89742	5.2279	5.45388	7.69738
																	68	2.0345	2.41297	3.09252	NaN	NaN
																	69	1.71008	3.28173	3.44813	4.65183	5.54987
																	70	2.46633	4.39278	3.9356	2.41966	3.39392
																	71	-1.08897	-1.99209	0.136994	-1.30104	-0.194568
																	72	-0.85346	1.55995	1.46833	2.03542	1.9581
																	73	1.53781	2.13163	3.51828	2.21679	3.98495
																	74	1.46384	1.38474	4.28497	3.15948	1.56516
																	75	1.58656	2.74929	2.73304	3.01879	NaN
																	76	3.76848	1.97112	2.62889	4.08146	4.24577
																	77	1.38116	2.53838	2.73816	NaN	NaN
																	78	0.955239	-0.589603	-4.25304	NaN	-0.389165
																	79	0.910706	2.05979	1.58644	1.31492	1.66432
																	80	1.07697	1.7374	NaN	1.91017	1.72982
																	81	1.78029	4.18329	4.55393	4.41085	6.77917
																	82	2.02343	0.902988	1.72612	2.96989	NaN
																	83	1.98851	4.58474	3.25211	3.07799	2.97063
																	84	NaN	2.89217	1.57044	1.2988	3.36438
																	85	3.43581	4.28093	5.40127	4.92759	5.48414
																	86	3.18785	2.37366	3.46871	3.55341	NaN
																	87	2.01046	1.96117	2.05878	1.41999	2.87438
																	88	-2.06173	-0.197427	-0.389923	-0.304053	-2.53636
																	89	3.2663	3.86028	3.99297	NaN	4.20657
																	90	0.135083	0.0072531	0.0568829	1.06847	0.0506617
																	91	0.878118	1.58647	3.23194	3.49255	4.23491
																	92	2.3257	1.83528	3.03759	2.54212	2.08763
																	93	4.95416	4.70661	5.09712	5.51778	8.20319
																	94	2.88916	3.40728	2.41356	3.57476	4.64554
																	95	NaN	1.61874	2.05942	2.03922	2.42604
																	96	1.79675	NaN	3.15825	5.40897	3.75943
																	97	1.02458	1.49796	2.37367	0.809504	2.12285
																	98	4.79571	4.6044	5.16908	NaN	4.65956
																	99	2.24517	3.4673	3.5353	NaN	NaN
																	100	2.38683	4.142	2.64355	3.33268	3.52938
																	101	2.86284	2.59041	3.14101	3.70937	3.16818
																	102	1.67137	3.99424	3.58348	3.79843	7.54179
																	103	2.8329	NaN	0.272114	1.55768	2.00199
																	104	1.66583	2.87017	3.01433	NaN	NaN
																	105	3.3128	7.31147	4.6501	3.98631	4.4095
																	106	3.74589	NaN	6.65173	NaN	NaN
																	107	3.47541	3.77696	2.89705	NaN	NaN
																	108	1.89935	2.78173	3.19589	3.256	3.47488
																	109	2.45182	2.4203	4.02614	4.19445	NaN
																	110	1.97885	2.42901	2.60542	2.51002	NaN
																	111	3.14038	NaN	3.53993	2.76227	2.65441
																	112	2.8142	2.71101	3.4318	3.88516	4.76325
																	113	1.00364	1.2428	NaN	2.1453	2.59626
																	114	0.0744871	-0.126969	1.99068	1.37286	NaN
																	115	2.35733	2.2268	2.02536	2.57733	1.73542
																	116	0.000304722	1.47589	1.53302	1.63317	1.00444
																	117	2.42387	NaN	2.47529	NaN	3.00643
																	118	2.72832	2.38006	4.20642	2.83953	4.67214
																	119	1.88443	4.28088	4.42789	5.17686	3.2466
																	120	1.17249	NaN	3.75102	4.23807	1.00224
																	121	3.24236	4.59423	3.18633	3.62203	3.66923

## Sheet: Supplementary Fig 1abc
Supplementary Fig. 1a								Supplementary Fig. 1b								Supplementary Fig. 1c
Study 1 (n =44)	subject_id	Low_uncertainty	Medium_uncertainty	High_uncertainty	Safe	Sum_TAI		Study 2 (n = 30)		Safe	Low_uncertainty	Medium_uncertainty	High_uncertainty	Sum_TAI		Study 3 (n = 50)	subject_id	Safe	Low_uncertainty	Medium_uncertainty	High_uncertainty	TAI_sum	IOU_sum
									subject_id
f	Anx-003	3.4	3.85	4.25	1	42		m	Anx-001	1	2.25	3	3.8	34		f	sub-001	1	2.5625	3.875	4.375	36	36
m	Anx-010	3.05	4.05263	4.9	1	39		m	Anx-002	1	1.5	1.75	2.35	32		m	sub-002	2.0625	4.4375	4.6875	4.9375	48	38
f	Anx-011	3.2	3.75	3.7	1	45		f	Anx-007	2.7	4.3	4.6	5	39		f	sub-003	1	2.625	3.75	4.375	52	56
f	Anx-012	4.1	4.2	5	1.9	36		m	Anx-009	1.05263	4.15	4.26316	4.95	27		m	sub-004	1.625	3.26667	2.875	3.8	34	31
m	Anx-013	3.1	2.85	4.26316	1.35	42		m	Anx-015	1.2	3.6	4.45	4.45	57		m	sub-005	1	2.5	3.0625	4.625	39	41
m	Anx-014	2.4	3.35	3.5	1	53		f	Anx-016	1.3	2.85	3.7	3.7	54		f	sub-006	1	3	2.375	3.75	54	41
f	Anx-017	2.7	4	4.9	1.05	39		m	Anx-023	1.55	3.15	3.75	4.2	48		m	sub-010	1.1875	2.75	3.625	4.0625	46	37
f	Anx-019	2.26316	3	3.78947	1.4	45		m	Anx-024	1.1	2.7	4	5	29		m	sub-011	1.1875	3.125	3.25	3.9375	49	45
f	Anx-020	2.3	2.8	3.4	1	35		m	Anx-025	1	1.2	1.8	2.05	29		m	sub-012	1	1.9375	1.85714	2.625	47	35
m	Anx-021	3.2	3.55	4.05	1	46		f	Anx-026	1	2.05556	3.64286	4.85	55		f	sub-014	1	3.1875	3.25	4.9375	47	38
f	Anx-028	2.2	2.5	3.1	1.05	45		m	Anx-027	1	1.9	2.5	2.4	33		f	sub-015	1	2.75	3.3125	3.875	45	23
m	Anx-030	1.7	2.15	2.35	1.05	48		m	Anx-031	1.22222	3.64706	3.95	4.47368	43		f	sub-018	1.125	2.375	3.9375	4.75	35	38
m	Anx-032	3.5	3.7	4.1	1.2	35		m	Anx-034	1.9	4	4.25	4.35	49		m	sub-019	1.125	2	4	4.375	43	37
m	Anx-038	3.1	3.15	3.9	1.2	33		m	Anx-035	1	2.45	3.4	4.15	43		f	sub-020	1	2.625	3.25	4.0625	42	36
f	Anx-039	2.7	2.5	3.3	1.1	29		f	Anx-036	1.10526	2.55	3.3	4.75	34		m	sub-021	1.375	2.3125	2.75	3.5625	42	36
f	Anx-042	4.95	4.8	4.9	2.3	42		m	Anx-047	1.05	2.75	3.2	3.85	43		f	sub-023	1.3125	3.875	4.0625	4.8125	38	30
m	Anx-043	2.4	3.45	4.3	1.27778	51		f	Anx-048	1.5	3.55	4.42105	4.55	30		f	sub-025	1	2.4	3.1875	3.5625	43	35
f	Anx-045	3.89474	3.63158	4.35	1.15	45		f	Anx-053	1.15	2.5	2.95	4.4	44		f	sub-026	1.0625	2.0625	2.375	3	45	30
m	Anx-046	3.2	4.55	4.85	1.5	29		m	Anx-067	1	2.25	3.05	4.05	43		f	sub-028	1.0625	2.4375	2.9375	3.875	38	38
m	Anx-050	2.3	2.75	3.45	1	41		f	Anx-068	1.82353	4	4.1	4.84211	37		m	sub-030	1	3.0625	3.875	5	47	36
f	Anx-051	1.45	1.4	2.15	1	46		m	Anx-069	1.05	2.45	2.36842	3.2	36		f	sub-031	1	3.125	3.3125	3.5	43	33
f	Anx-052	1.57895	2.05	3.2	1	58		m	Anx-075	1.25	2.05	3.5	3.8	43		m	sub-032	1.125	2.5	3.3125	3.375	41	35
f	Anx-054	2.55	3.4	4.55	1.15	47		f	Anx-081	1	2.1	3.1	3.85	49		m	sub-033	1	1.23077	1.5625	2.15385	43	33
f	Anx-055	3.05	3.4	4.1	1.7	43		f	Anx-082	1.2	2.25	2.55	3.5	45		m	sub-034	1.375	2.1875	3.6875	4.1875	42	35
f	Anx-056	3.55	4.1	4.85	1.5	42		f	Anx-085	1.2	2.5	2.5	2.5	34		m	sub-035	1.875	2.625	3.25	3.5625	49	33
f	Anx-057	2.5	2.25	3.65	1	36		m	Anx-086	1.25	1.7	1.95	2.75	34		m	sub-036	1.1875	2.53333	3.6875	4.46667	43	33
f	Anx-058	2.3	2.15	2.95	1.1	33		f	Anx-087	1.3	2.7	3.25	3.4	32		m	sub-037	1.125	2.125	2.875	3.125	44	44
m	Anx-059	3.7	4.2	4.6	1.2	38		f	Anx-088	1	2.55	2.75	3.05	32		m	sub-038	1	3.46667	3.125	4.4375	34	37
m	Anx-060	1.44444	2.0625	4.16667	1	42		f	Anx-089	2.05	2.3	2.25	2.65	33		f	sub-039	1.1875	3.875	3.75	4.5625	46	39
m	Anx-062	2.85	3.25	3.45	1.2	41		f	Anx-090	1	3.15	4.7	4.95	42		f	sub-040	1.26667	2.5	3.5625	4.6875	48	34
m	Anx-063	2.75	3.55	4.85	1	24										f	sub-041	1	3.8125	4.4375	4.875	38	28
m	Anx-064	2.95	3.85	3.8	1.05	56										f	sub-042	1	2.4375	2.6875	2.625	47	41
f	Anx-065	3	3.1	3.7	1.65	47										f	sub-043	1.26667	3.8125	3.4375	4.25	48	46
m	Anx-066	3.25	3.8	4.4	1	31										f	sub-044	1.5	3.4375	3.125	4.375	48	36
m	Anx-070	2.4	3.15	3.8	1.05	35										f	sub-045	1.0625	2.375	3.0625	3.25	39	27
m	Anx-071	4.15	4.6	4.65	2.1	45										f	sub-046	1.25	2.8125	4.0625	4.3125	45	34
m	Anx-072	3.1	4.1	4.95	1	35										m	sub-047	1	2.3125	3.5	4.4375	37	38
m	Anx-073	2.35	2.6	3	1	33										f	sub-048	1.1875	3.4375	3.5625	4.8125	39	27
f	Anx-076	3.35	4.65	4.95	1.05	47										m	sub-049	1.125	1.9375	1.8125	2.8125	41	36
m	Anx-078	3.35	3.5	4.05	1	39										f	sub-050	1	1.8125	2.4375	3.4375	42	33
f	Anx-079	3.3	4.3	4.75	1.25	40										m	sub-052	1.33333	2.6875	3.5625	3.875	23	12
f	Anx-080	3.45	3.75	4.5	1.1	54										f	sub-053	1	2.125	3.375	4.1875	38	44
f	Anx-084	3.15	3.65	4.35	1.05	36										f	sub-054	1.1875	2.875	3.75	4.6875	44	40
m	Anx-091	1.75	2.1	2.35	1	36										m	sub-055	1	2.375	3.1875	2.9375	38	38
																m	sub-056	1	2.625	2.6875	4.0625	43	40
																f	sub-057	1.17647	2.61111	3.55556	4.27778	40	41
																f	sub-058	1	3	3.6875	4.86667	45	52
																f	sub-059	1	2.875	3.5625	3.875	46	32
																m	sub-060	1.375	2.625	3.875	4.5625	41	36
																m	sub-017	1	2.5625	3.8125	4.1875	49	48

## Sheet: Supplementary Fig 2
Study 3 (n = 50)	subject_id	Safe	Low_uncertainty	Medium_uncertainty	High_uncertainty	IOU_sum
f	sub-001	1	2.5625	3.875	4.375	36
m	sub-002	2.0625	4.4375	4.6875	4.9375	38
f	sub-003	1	2.625	3.75	4.375	56
m	sub-004	1.625	3.26667	2.875	3.8	31
m	sub-005	1	2.5	3.0625	4.625	41
f	sub-006	1	3	2.375	3.75	41
m	sub-010	1.1875	2.75	3.625	4.0625	37
m	sub-011	1.1875	3.125	3.25	3.9375	45
m	sub-012	1	1.9375	1.85714	2.625	35
f	sub-014	1	3.1875	3.25	4.9375	38
f	sub-015	1	2.75	3.3125	3.875	23
f	sub-018	1.125	2.375	3.9375	4.75	38
m	sub-019	1.125	2	4	4.375	37
f	sub-020	1	2.625	3.25	4.0625	36
m	sub-021	1.375	2.3125	2.75	3.5625	36
f	sub-023	1.3125	3.875	4.0625	4.8125	30
f	sub-025	1	2.4	3.1875	3.5625	35
f	sub-026	1.0625	2.0625	2.375	3	30
f	sub-028	1.0625	2.4375	2.9375	3.875	38
m	sub-030	1	3.0625	3.875	5	36
f	sub-031	1	3.125	3.3125	3.5	33
m	sub-032	1.125	2.5	3.3125	3.375	35
m	sub-033	1	1.23077	1.5625	2.15385	33
m	sub-034	1.375	2.1875	3.6875	4.1875	35
m	sub-035	1.875	2.625	3.25	3.5625	33
m	sub-036	1.1875	2.53333	3.6875	4.46667	33
m	sub-037	1.125	2.125	2.875	3.125	44
m	sub-038	1	3.46667	3.125	4.4375	37
f	sub-039	1.1875	3.875	3.75	4.5625	39
f	sub-040	1.26667	2.5	3.5625	4.6875	34
f	sub-041	1	3.8125	4.4375	4.875	28
f	sub-042	1	2.4375	2.6875	2.625	41
f	sub-043	1.26667	3.8125	3.4375	4.25	46
f	sub-044	1.5	3.4375	3.125	4.375	36
f	sub-045	1.0625	2.375	3.0625	3.25	27
f	sub-046	1.25	2.8125	4.0625	4.3125	34
m	sub-047	1	2.3125	3.5	4.4375	38
f	sub-048	1.1875	3.4375	3.5625	4.8125	27
m	sub-049	1.125	1.9375	1.8125	2.8125	36
f	sub-050	1	1.8125	2.4375	3.4375	33
m	sub-052	1.33333	2.6875	3.5625	3.875	12
f	sub-053	1	2.125	3.375	4.1875	44
f	sub-054	1.1875	2.875	3.75	4.6875	40
m	sub-055	1	2.375	3.1875	2.9375	38
m	sub-056	1	2.625	2.6875	4.0625	40
f	sub-057	1.17647	2.61111	3.55556	4.27778	41
f	sub-058	1	3	3.6875	4.86667	52
f	sub-059	1	2.875	3.5625	3.875	32
m	sub-060	1.375	2.625	3.875	4.5625	36
m	sub-017	1	2.5625	3.8125	4.1875	48

## Sheet: Supplementary Fig 3&4
C:\Users\Administrator\Desktop\Lucy2\motor\merge20.emrg2
ExperimentName	Subject	Session	Name	Sex	Trial	ratingscore	Con	Dur	Fix.Duration	Fix.OnsetTime	Fix.OnsetToOnsetTime	ITIDur	jitter.Duration	jitter.OffsetTime	jitter.OnsetDelay	jitter.OnsetTime	jitter.OnsetToOnsetTime	rating.Duration	rating.DurationError	rating.FinishTime	rating.OffsetDelay	rating.OffsetTime	rating.OnsetDelay	rating.OnsetTime	ratingRT	RDur	SCR	Slide1.Duration	Slide1.OnsetToOnsetTime	Slide2.Duration	Slide2.OnsetToOnsetTime	Slide3.Duration	Slide3.OnsetToOnsetTime	Statename	UncertainShockMagenta.Duration
run01	101	1		female	1	2	2	9000	3000	157210	3003	4000	4000	143448	25	143448	4004	3369	0	164249	0	164249	36	160880	631	3000	2	250	251	250	250	250	250	Two	9000
run01	101	1		female	2	5	5	8000	2000	179046	2001	6000	6000	164283	34	164283	6005	3097	0	185112	0	185112	29	182015	903	2000	16	250	250	250	250	250	251	Five	8000
run01	101	1		female	3	4	4	7000	3500	198412	3504	5500	5500	185151	39	185151	5505	3355	0	205954	0	205954	38	202599	645	3500	8	250	250	250	250	250	250	Four	7000
run01	101	1		female	4	2	2	8000	4000	218747	4003	4000	4000	205986	32	205986	4003	3447	0	226781	0	226781	31	223334	553	4000	2	250	250	250	251	250	250	Two	8000
run01	101	1		female	5	4	4	10000	2000	241583	2002	4000	4000	226821	40	226821	4003	3323	0	247609	0	247609	24	244286	677	2000	8	250	250	250	250	250	250	Four	10000
run01	101	1		female	6	5	5	8000	3500	260900	3503	4500	4500	247639	30	247639	4503	2192	0	268547	0	268547	31	266355	1808	3500	16	250	251	250	250	250	250	Five	8000
run01	101	1		female	7	1	1	6000	4000	281334	4004	6000	6000	268573	26	268573	6006	3288	0	289393	0	289393	30	286105	712	4000	1	250	250	250	250	250	250	Six	6000
run01	101	1		female	8	3	3	6000	4000	302186	4003	6000	6000	289425	32	289425	6005	3097	0	310254	0	310254	19	307157	903	4000	4	250	250	250	251	250	250	Three	6000
run01	101	1		female	9	1	1	7000	3500	323554	3503	5500	5500	310293	39	310293	5505	3258	0	331133	0	331133	35	327875	742	3500	1	250	250	250	250	250	250	Six	7000
run01	101	1		female	10	2	2	8000	2500	345423	2503	5500	5500	331161	28	331161	5505	3463	0	351956	0	351956	30	348493	537	2500	2	250	250	250	250	250	250	Two	8000
run01	101	1		female	11	3	3	8000	2000	366759	2001	6000	6000	351996	40	351996	6005	2578	0	372840	0	372840	41	370262	1422	2000	4	250	250	250	250	250	251	Three	8000
run01	101	1		female	12	4	4	8000	3000	386642	3003	5000	5000	372881	40	372880	5005	3577	0	393672	0	393672	27	390095	423	3000	8	250	250	250	250	250	250	Four	8000
run01	101	1		female	13	2	2	9000	2500	407961	2502	4500	4500	393699	27	393699	4503	2432	0	414563	0	414563	40	412131	1568	2500	2	250	250	250	251	250	250	Two	9000
run01	101	1		female	14	1	1	8000	3000	428362	3003	5000	5000	414600	37	414600	5004	2341	0	435507	0	435507	29	433166	1659	3000	1	250	251	250	250	250	250	Six	8000
run01	101	1		female	15	5	5	8000	3000	449297	3002	5000	5000	435535	28	435535	5004	3122	0	456356	0	456356	26	453234	878	3000	16	250	250	250	251	250	250	Five	8000
run01	101	1		female	16	3	3	10000	2000	471149	2002	4000	4000	456386	30	456386	4004	3014	0	477216	0	477216	28	474202	986	2000	4	250	251	250	250	250	250	Three	10000
run01	101	1		female	17	1	1	6000	4000	490015	4004	6000	6000	477254	38	477254	6006	3359	0	498095	0	498095	35	494736	641	4000	1	250	250	250	250	250	250	Six	6000
run01	101	1		female	18	3	3	8000	4000	510884	4003	4000	4000	498123	27	498122	4004	3216	0	518954	0	518954	30	515738	784	4000	4	250	250	250	250	250	251	Three	8000
run01	101	1		female	19	4	4	7000	4000	531752	4003	5000	5000	518991	37	518991	5004	3337	0	539793	0	539793	38	536456	663	4000	8	250	250	250	250	250	251	Four	7000
run01	101	1		female	20	5	5	9000	2500	554088	2502	4500	4500	539825	32	539825	4504	2362	0	560737	0	560737	38	558375	1638	2500	16	250	250	250	250	250	251	Five	9000
run01	102	4		female	1	2	2	9000	3000	40472	3000	4000	4000	26724	15	26724	4000	3467	0	47489	0	47489	17	44022	533	3000	2	250	250	250	250	250	250	Two	9000
run01	102	4		female	2	5	5	8000	2000	62253	1999	6000	6000	47505	16	47505	5999	2980	0	68299	0	68299	28	65319	1020	2000	16	250	250	250	250	250	250	Five	8000
run01	102	4		female	3	4	4	7000	3500	81567	3499	5500	5500	68319	20	68319	5499	3496	0	89096	0	89096	30	85600	504	3500	8	250	250	250	250	250	250	Four	7000
run01	102	4		female	4	2	2	8000	4000	101864	4000	4000	4000	89116	20	89116	3999	3336	0	109883	0	109883	19	106547	664	4000	2	250	250	250	250	250	250	Two	8000
run01	102	4		female	5	4	4	10000	2000	124644	2000	4000	4000	109896	13	109896	4000	3413	0	130674	0	130674	30	127261	587	2000	8	250	250	250	249	250	250	Four	10000
run01	102	4		female	6	5	5	8000	3500	143942	3499	4500	4500	130694	20	130694	4499	3101	0	151492	0	151492	25	148391	899	3500	16	250	250	250	250	250	250	Five	8000
run01	102	4		female	7	1	1	6000	4000	164256	3999	6000	6000	151508	16	151508	5999	3289	0	172311	0	172311	26	169022	711	4000	1	250	250	250	250	250	250	Six	6000
run01	102	4		female	8	3	3	6000	4000	185087	3999	6000	6000	172338	27	172338	5999	3099	0	193135	0	193135	25	190036	901	4000	4	250	250	250	250	250	250	Three	6000
run01	102	4		female	9	1	1	7000	3500	206400	3500	5500	5500	193152	17	193152	5499	3178	0	213944	0	213944	21	210766	822	3500	1	250	250	250	250	250	250	Six	7000
run01	102	4		female	10	2	2	8000	2500	228214	2500	5500	5500	213966	22	213966	5499	3554	0	234734	0	234734	20	231180	446	2500	2	250	250	250	250	250	250	Two	8000
run01	102	4		female	11	3	3	8000	2000	249511	2000	6000	6000	234763	29	234763	5999	3056	0	255567	0	255567	25	252511	944	2000	4	250	250	250	250	250	250	Three	8000
run01	102	4		female	12	4	4	8000	3000	269342	3000	5000	5000	255594	27	255594	4999	3441	0	276366	0	276366	24	272925	559	3000	8	250	250	250	250	250	250	Four	8000
run01	102	4		female	13	2	2	9000	2500	290639	2500	4500	4500	276391	25	276391	4500	3351	0	297157	0	297157	18	293806	649	2500	2	250	250	250	250	250	250	Two	9000
run01	102	4		female	14	1	1	8000	3000	310920	3000	5000	5000	297172	15	297172	4999	3279	0	317982	0	317982	29	314703	721	3000	1	250	250	250	250	250	250	Six	8000
run01	102	4		female	15	5	5	8000	3000	331751	2999	5000	5000	318002	20	318002	5000	3192	0	338809	0	338809	24	335617	808	3000	16	250	250	250	250	250	250	Five	8000
run01	102	4		female	16	3	3	10000	2000	353581	2000	4000	4000	338833	24	338833	3999	2798	0	359629	0	359629	24	356831	1202	2000	4	250	250	250	250	250	250	Three	10000
run01	102	4		female	17	1	1	6000	4000	372412	3999	6000	6000	359664	34	359663	6000	3254	0	380482	0	380482	30	377228	746	4000	1	250	250	250	250	250	250	Six	6000
run01	102	4		female	18	3	3	8000	4000	393259	4000	4000	4000	380511	29	380511	3999	3012	0	401320	0	401320	23	398308	988	4000	4	250	250	250	250	250	250	Three	8000
run01	102	4		female	19	4	4	7000	4000	414090	3999	5000	5000	401341	21	401341	5000	3422	0	422111	0	422111	22	418689	578	4000	8	250	250	250	250	250	250	Four	7000
run01	102	4		female	20	5	5	9000	2500	436387	2499	4500	4500	422139	28	422139	4499	3090	0	442960	0	442960	36	439870	910	2500	16	250	250	250	250	250	250	Five	9000
run01	103	4		male	1	2	2	9000	3000	37622	3002	4000	4000	23860	26	23860	4003	3419	0	44660	0	44660	36	41241	581	3000	2	250	250	250	250	250	251	Two	9000
run01	103	4		male	2	5	5	8000	2000	59457	2002	6000	6000	44695	35	44695	6005	3260	0	65520	0	65520	24	62260	740	2000	16	250	250	250	250	250	250	Five	8000
run01	103	4		male	3	4	4	7000	3500	78807	3503	5500	5500	65546	26	65546	5505	3388	0	86349	0	86349	39	82961	612	3500	8	250	250	250	250	250	250	Four	7000
run01	103	4		male	4	2	2	8000	4000	99142	4003	4000	4000	86381	32	86381	4003	3456	0	107185	0	107185	40	103729	544	4000	2	250	250	250	251	250	250	Two	8000
run01	103	4		male	5	4	4	10000	2000	121978	2002	4000	4000	107215	30	107215	4004	3476	0	128006	0	128006	26	124530	524	2000	8	250	250	250	250	250	250	Four	10000
run01	103	4		male	6	5	5	8000	3500	141295	3503	4500	4500	128034	28	128034	4503	2884	0	148866	0	148866	32	145982	1116	3500	16	250	251	250	250	250	250	Five	8000
run01	103	4		male	7	1	1	6000	4000	161663	4003	6000	6000	148902	36	148902	6005	3295	0	169728	0	169728	28	166433	705	4000	1	250	250	250	250	250	251	Six	6000
run01	103	4		male	8	3	3	6000	4000	182514	4004	6000	6000	169753	25	169753	6005	3191	0	190576	0	190576	30	187385	809	4000	4	250	251	250	250	250	250	Three	6000
run01	103	4		male	9	1	1	7000	3500	203866	3503	5500	5500	190604	28	190604	5505	3321	0	211424	0	211424	21	208103	679	3500	1	250	250	250	251	250	250	Six	7000
run01	103	4		male	10	2	2	8000	2500	225718	2502	5500	5500	211456	32	211456	5505	3347	0	232251	0	232251	31	228904	653	2500	2	250	250	250	250	250	250	Two	8000
run01	103	4		male	11	3	3	8000	2000	247037	2001	6000	6000	232274	23	232274	6005	2725	0	253081	0	253081	21	250356	1275	2000	4	250	250	250	250	250	251	Three	8000
run01	103	4		male	12	4	4	8000	3000	266871	3002	5000	5000	253109	28	253109	5004	3451	0	273891	0	273891	18	270440	549	3000	8	250	250	250	250	250	251	Four	8000
run01	103	4		male	13	2	2	9000	2500	288172	2503	4500	4500	273910	19	273910	4504	3543	0	294701	0	294701	26	291158	457	2500	2	250	250	250	250	250	250	Two	9000
run01	103	4		male	14	1	1	8000	3000	308490	3003	5000	5000	294728	27	294728	5004	2649	0	315543	0	315543	19	312894	1351	3000	1	250	251	250	250	250	250	Six	8000
run01	103	4		male	15	5	5	8000	3000	329325	3002	5000	5000	315563	20	315563	5004	2801	0	336363	0	336363	16	333562	1199	3000	16	250	250	250	251	250	250	Five	8000
run01	103	4		male	16	3	3	10000	2000	351144	2001	4000	4000	336381	18	336381	4003	2884	0	357180	0	357180	16	354296	1116	2000	4	250	250	250	250	250	251	Three	10000
run01	103	4		male	17	1	1	6000	4000	369960	4003	6000	6000	357199	19	357199	6005	3138	0	378019	0	378019	26	374881	862	4000	1	250	251	250	250	250	250	Six	6000
run01	103	4		male	18	3	3	8000	4000	390795	4003	4000	4000	378034	15	378034	4003	3263	0	398845	0	398845	17	395582	737	4000	4	250	250	250	251	250	250	Three	8000
run01	103	4		male	19	4	4	7000	4000	411629	4004	5000	5000	398868	23	398868	5005	3573	0	419656	0	419656	23	416083	427	4000	8	250	250	250	250	250	250	Four	7000
run01	103	4		male	20	5	5	9000	2500	433932	2502	4500	4500	419670	14	419670	4504	3146	0	440481	0	440481	20	437335	854	2500	16	250	250	250	250	250	250	Five	9000
run01	104	2		male	1	2	2	9000	3000	53159	2999	4000	4000	39411	15	39410	4000	2901	0	60176	0	60176	18	57275	1099	3000	2	250	250	250	250	250	250	Two	9000
run01	104	2		male	2	5	5	8000	2000	74939	2000	6000	6000	60191	15	60191	5999	3152	0	80991	0	80991	24	77839	848	2000	16	250	250	250	250	250	250	Five	8000
run01	104	2		male	3	4	4	7000	3500	94253	3500	5500	5500	81005	14	81005	5499	3251	0	101770	0	101770	17	98519	749	3500	8	250	250	250	250	250	250	Four	7000
run01	104	2		male	4	2	2	8000	4000	114534	3999	4000	4000	101786	16	101786	3999	3144	0	122561	0	122561	28	119417	856	4000	2	250	250	250	250	250	250	Two	8000
run01	104	2		male	5	4	4	10000	2000	137331	2000	4000	4000	122583	22	122583	3999	3392	0	143356	0	143356	25	139964	608	2000	8	250	250	250	250	250	250	Four	10000
run01	104	2		male	6	5	5	8000	3500	156628	3500	4500	4500	143380	24	143380	4500	3157	0	164185	0	164185	26	161028	843	3500	16	250	249	250	250	250	250	Five	8000
run01	104	2		male	7	1	1	6000	4000	176959	4000	6000	6000	164211	26	164211	5999	2703	0	185011	0	185011	28	182308	1297	4000	1	250	250	250	250	250	250	Six	6000
run01	104	2		male	8	3	3	6000	4000	197773	3999	6000	6000	185025	14	185025	5999	2593	0	205832	0	205832	32	203239	1407	4000	4	250	250	250	250	250	250	Three	6000
run01	104	2		male	9	1	1	7000	3500	219104	3499	5500	5500	205855	23	205855	5500	3199	0	226652	0	226652	23	223453	801	3500	1	250	250	250	250	250	250	Six	7000
run01	104	2		male	10	2	2	8000	2500	240917	2500	5500	5500	226669	17	226669	5499	3077	0	247444	0	247444	27	244367	923	2500	2	250	250	250	250	250	250	Two	8000
run01	104	2		male	11	3	3	8000	2000	262214	2000	6000	6000	247467	22	247466	6000	2766	0	268263	0	268263	22	265497	1234	2000	4	250	250	250	250	250	249	Three	8000
run01	104	2		male	12	4	4	8000	3000	282045	3000	5000	5000	268297	34	268297	4999	3388	0	289066	0	289066	21	285678	612	3000	8	250	250	250	250	250	250	Four	8000
run01	104	2		male	13	2	2	9000	2500	303342	2500	4500	4500	289094	28	289094	4500	3130	0	309872	0	309872	30	306742	870	2500	2	250	249	250	250	250	250	Two	9000
run01	104	2		male	14	1	1	8000	3000	323640	2999	5000	5000	309892	20	309892	4999	3164	0	330687	0	330687	20	327523	836	3000	1	250	250	250	250	250	250	Six	8000
run01	104	2		male	15	5	5	8000	3000	344454	2999	5000	5000	330706	19	330706	4999	3054	0	351507	0	351507	24	348453	946	3000	16	250	250	250	250	250	250	Five	8000
run01	104	2		male	16	3	3	10000	2000	366284	2000	4000	4000	351536	29	351536	4000	2620	0	372337	0	372337	25	369717	1380	2000	4	250	250	250	250	250	250	Three	10000
run01	104	2		male	17	1	1	6000	4000	385115	3999	6000	6000	372367	30	372367	5999	2808	0	393172	0	393172	26	390364	1192	4000	1	250	250	250	250	250	250	Six	6000
run01	104	2		male	18	3	3	8000	4000	405946	3999	4000	4000	393197	25	393197	4000	2988	0	413983	0	413983	18	410995	1012	4000	4	250	250	250	250	250	250	Three	8000
run01	104	2		male	19	4	4	7000	4000	426760	3999	5000	5000	414011	28	414011	5000	3295	0	434787	0	434787	28	431492	705	4000	8	250	250	250	250	250	250	Four	7000
run01	104	2		male	20	5	5	9000	2500	449057	2499	4500	4500	434809	21	434808	4500	3065	0	455605	0	455605	22	452540	935	2500	16	250	250	250	250	250	250	Five	9000
run01	105	1		male	1	2	2	9000	3000	185191	3003	4000	4000	171429	42	171429	4004	62	0	192226	0	192226	32	192164	3938	3000	2	250	250	250	250	250	250	Two	9000
run01	105	1		male	2	5	5	8000	2000	207027	2001	6000	6000	192264	38	192264	6005	2454	0	213084	0	213084	27	210630	1546	2000	16	250	250	250	251	250	250	Five	8000
run01	105	1		male	3	4	4	7000	3500	226377	3503	5500	5500	213115	31	213115	5505	2111	0	233909	0	233909	29	231798	1889	3500	8	250	250	250	251	250	250	Four	7000
run01	105	1		male	4	2	2	8000	4000	246694	4004	4000	4000	233933	24	233933	4004	2826	0	254725	0	254725	27	251899	1174	4000	2	250	250	250	250	250	250	Two	8000
run01	105	1		male	5	4	4	10000	2000	269514	2002	4000	4000	254752	26	254751	4004	3069	0	275536	0	275536	20	272467	931	2000	8	250	250	250	250	250	250	Four	10000
run01	105	1		male	6	5	5	8000	3500	288831	3503	4500	4500	275570	34	275570	4503	2759	0	296411	0	296411	39	293652	1241	3500	16	250	251	250	250	250	250	Five	8000
run01	105	1		male	7	1	1	6000	4000	309199	4003	6000	6000	296438	27	296438	6005	2769	0	317272	0	317272	27	314503	1231	4000	1	250	250	250	250	250	251	Six	6000
run01	105	1		male	8	3	3	6000	4000	330067	4003	6000	6000	317306	34	317306	6005	2692	0	338130	0	338130	36	335438	1308	4000	4	250	250	250	251	250	250	Three	6000
run01	105	1		male	9	1	1	7000	3500	351419	3503	5500	5500	338157	27	338157	5505	2623	0	358979	0	358979	27	356356	1377	3500	1	250	250	250	250	250	251	Six	7000
run01	105	1		male	10	2	2	8000	2500	373271	2502	5500	5500	359009	30	359009	5504	2934	0	379808	0	379808	34	376874	1066	2500	2	250	251	250	250	250	250	Two	8000
run01	105	1		male	11	3	3	8000	2000	394589	2002	6000	6000	379827	19	379827	6005	2558	0	400634	0	400634	22	398076	1442	2000	4	250	250	250	250	250	250	Three	8000
run01	105	1		male	12	4	4	8000	3000	414423	3003	5000	5000	400661	27	400661	5005	3205	0	421448	0	421448	22	418243	795	3000	8	250	250	250	250	250	250	Four	8000
run01	105	1		male	13	2	2	9000	2500	435742	2502	4500	4500	421480	31	421479	4504	2825	0	442270	0	442270	26	439445	1175	2500	2	250	250	250	251	250	250	Two	9000
run01	105	1		male	14	1	1	8000	3000	456059	3003	5000	5000	442298	28	442298	5004	2594	0	463124	0	463124	32	460530	1406	3000	1	250	250	250	250	250	250	Six	8000
run01	105	1		male	15	5	5	8000	3000	476911	3002	5000	5000	463149	25	463149	5004	2677	0	483958	0	483958	25	481281	1323	3000	16	250	250	250	251	250	250	Five	8000
run01	105	1		male	16	3	3	10000	2000	498746	2002	4000	4000	483984	26	483984	4003	2807	0	504806	0	504806	32	501999	1193	2000	4	250	250	250	250	250	250	Three	10000
run01	105	1		male	17	1	1	6000	4000	517596	4004	6000	6000	504835	29	504835	6005	2777	0	525661	0	525661	30	522884	1223	4000	1	250	250	250	250	250	250	Six	6000
run01	105	1		male	18	3	3	8000	4000	538448	4003	4000	4000	525687	26	525687	4003	3079	0	546498	0	546498	31	543419	921	4000	4	250	250	250	250	250	251	Three	8000
run01	105	1		male	19	4	4	7000	4000	559282	4004	5000	5000	546521	23	546521	5005	3331	0	567317	0	567317	31	563986	669	4000	8	250	250	250	250	250	250	Four	7000
run01	105	1		male	20	5	5	9000	2500	581602	2502	4500	4500	567339	22	567339	4504	2873	0	588161	0	588161	23	585288	1127	2500	16	250	250	250	250	250	251	Five	9000
run01	106	2		male	1	2	2	9000	3000	42684	3003	4000	4000	28923	25	28922	4004	3348	0	49719	0	49719	32	46371	652	3000	2	250	250	250	250	250	250	Two	9000
run01	106	2		male	2	5	5	8000	2000	64503	2002	6000	6000	49741	22	49741	6005	3183	0	70556	0	70556	28	67373	817	2000	16	250	250	250	250	250	250	Five	8000
run01	106	2		male	3	4	4	7000	3500	83837	3503	5500	5500	70575	19	70575	5505	3404	0	91361	0	91361	21	87957	596	3500	8	250	250	250	251	250	250	Four	7000
run01	106	2		male	4	2	2	8000	4000	104138	4003	4000	4000	91377	16	91377	4003	3423	0	112165	0	112165	24	108742	577	4000	2	250	250	250	251	250	250	Two	8000
run01	106	2		male	5	4	4	10000	2000	126941	2002	4000	4000	112178	13	112178	4004	3122	0	132965	0	132965	22	129843	878	2000	8	250	250	250	251	250	250	Four	10000
run01	106	2		male	6	5	5	8000	3500	146241	3503	4500	4500	132980	14	132979	4504	3196	0	153774	0	153774	14	150578	804	3500	16	250	251	250	250	250	250	Five	8000
run01	106	2		male	7	1	1	6000	4000	166559	4003	6000	6000	153798	23	153797	6006	2752	0	174598	0	174598	20	171846	1248	4000	1	250	250	250	250	250	251	Six	6000
run01	106	2		male	8	3	3	6000	4000	187377	4003	6000	6000	174616	18	174616	6005	2893	0	195424	0	195424	18	192531	1107	4000	4	250	250	250	250	250	251	Three	6000
run01	106	2		male	9	1	1	7000	3500	208712	3503	5500	5500	195450	26	195450	5505	3174	0	216256	0	216256	19	213082	826	3500	1	250	250	250	251	250	250	Six	7000
run01	106	2		male	10	2	2	8000	2500	230531	2502	5500	5500	216268	12	216268	5505	3475	0	237058	0	237058	25	233583	525	2500	2	250	250	250	251	250	250	Two	8000
run01	106	2		male	11	3	3	8000	2000	251833	2001	6000	6000	237070	12	237070	6005	3041	0	257876	0	257876	22	254835	959	2000	4	250	250	250	250	250	251	Three	8000
run01	106	2		male	12	4	4	8000	3000	271650	3002	5000	5000	257888	12	257888	5004	3409	0	278679	0	278679	27	275270	591	3000	8	250	250	250	251	250	250	Four	8000
run01	106	2		male	13	2	2	9000	2500	292968	2502	4500	4500	278706	27	278706	4504	3588	0	299492	0	299492	22	295904	412	2500	2	250	250	250	250	250	250	Two	9000
run01	106	2		male	14	1	1	8000	3000	313269	3003	5000	5000	299507	15	299507	5005	3083	0	320322	0	320322	23	317239	917	3000	1	250	250	250	250	250	250	Six	8000
run01	106	2		male	15	5	5	8000	3000	334104	3003	5000	5000	320342	20	320342	5004	3143	0	341150	0	341150	24	338007	857	3000	16	250	250	250	251	250	250	Five	8000
run01	106	2		male	16	3	3	10000	2000	355940	2001	4000	4000	341177	27	341177	4003	3024	0	361983	0	361983	17	358959	976	2000	4	250	250	250	250	250	251	Three	10000
run01	106	2		male	17	3	1	6000	4000	374773	4003	6000	6000	362012	28	362011	6006	2391	0	382818	0	382818	23	380427	1609	4000	1	250	250	250	250	250	251	Six	6000
run01	106	2		male	18	3	3	8000	4000	395607	4004	4000	4000	382846	28	382846	4004	3034	0	403662	0	403662	25	400628	966	4000	4	250	250	250	250	250	250	Three	8000
run01	106	2		male	19	4	4	7000	4000	416442	4003	5000	5000	403681	19	403681	5004	3460	0	424473	0	424473	28	421013	540	4000	8	250	251	250	250	250	250	Four	7000
run01	106	2		male	20	5	5	9000	2500	438761	2503	4500	4500	424499	26	424499	4504	3391	0	445322	0	445322	27	441931	609	2500	16	250	250	250	250	250	250	Five	9000
run01	107	3		male	1	2	2	9000	3000	287100	3003	4000	4000	273338	25	273338	4004	3605	0	294125	0	294125	22	290520	395	3000	2	250	250	250	250	250	250	Two	9000
run01	107	3		male	2	5	5	8000	2000	308902	2002	6000	6000	294140	15	294140	6005	3165	0	314953	0	314953	27	311788	835	2000	16	250	250	250	250	250	250	Five	8000
run01	107	3		male	3	4	4	7000	3500	328236	3503	5500	5500	314974	21	314974	5505	3300	0	335756	0	335756	17	332456	700	3500	8	250	251	250	250	250	250	Four	7000
run01	107	3		male	4	2	2	8000	4000	348537	4003	4000	4000	335776	20	335776	4003	3550	0	356557	0	356557	17	353007	450	4000	2	250	250	250	251	250	250	Two	8000
run01	107	3		male	5	4	4	10000	2000	371340	2002	4000	4000	356577	20	356577	4004	3570	0	377362	0	377362	20	373792	430	2000	8	250	250	250	251	250	250	Four	10000
run01	107	3		male	6	5	5	8000	3500	390640	3503	4500	4500	377379	16	377378	4504	2835	0	398196	0	398196	30	395361	1165	3500	16	250	251	250	250	250	250	Five	8000
run01	107	3		male	7	1	1	6000	4000	410974	4004	6000	6000	398213	17	398213	6005	3140	0	419019	0	419019	22	415879	860	4000	1	250	250	250	250	250	250	Six	6000
run01	107	3		male	8	3	3	6000	4000	431809	4004	6000	6000	419048	29	419048	6005	2802	0	439866	0	439866	32	437064	1198	4000	4	250	251	250	250	250	250	Three	6000
run01	107	3		male	9	1	1	7000	3500	453144	3503	5500	5500	439883	17	439883	5504	2924	0	460706	0	460706	31	457782	1076	3500	1	250	250	250	250	250	250	Six	7000
run01	107	3		male	10	2	2	8000	2500	474996	2503	5500	5500	460734	28	460734	5505	3462	0	481528	0	481528	29	478066	538	2500	2	250	250	250	250	250	250	Two	8000
run01	107	3		male	11	3	3	8000	2000	496315	2002	6000	6000	481552	24	481552	6005	3026	0	502377	0	502377	27	499351	974	2000	4	250	251	250	250	250	250	Three	8000
run01	107	3		male	12	4	4	8000	3000	516166	3002	5000	5000	502404	27	502404	5004	3334	0	523203	0	523203	35	519869	666	3000	8	250	250	250	250	250	251	Four	8000
run01	107	3		male	13	2	2	9000	2500	537501	2502	4500	4500	523238	35	523238	4504	3274	0	544028	0	544028	25	540754	726	2500	2	250	250	250	251	250	250	Two	9000
run01	107	3		male	14	1	1	8000	3000	557818	3003	5000	5000	544056	28	544056	5005	3179	0	564884	0	564884	33	561705	821	3000	1	250	250	250	250	250	250	Six	8000
run01	107	3		male	15	5	5	8000	3000	578670	3002	5000	5000	564908	24	564908	5004	3158	0	585731	0	585731	31	582573	842	3000	16	250	250	250	251	250	250	Five	8000
run01	107	3		male	16	3	3	10000	2000	600522	2002	4000	4000	585759	28	585759	4004	2835	0	606577	0	606577	25	603742	1165	2000	4	250	251	250	250	250	250	Three	10000
run01	107	3		male	17	1	1	6000	4000	619355	4004	6000	6000	606594	17	606594	6005	3154	0	627413	0	627413	24	624259	846	4000	1	250	251	250	250	250	250	Six	6000
run01	107	3		male	18	3	3	8000	4000	640190	4003	4000	4000	627429	16	627429	4003	3131	0	648242	0	648242	21	645111	869	4000	4	250	250	250	251	250	250	Three	8000
run01	107	3		male	19	4	4	7000	4000	661025	4003	5000	5000	648264	22	648264	5004	3459	0	669054	0	669054	26	665595	541	4000	8	250	250	250	250	250	251	Four	7000
run01	107	3		male	20	5	5	9000	2500	683344	2502	4500	4500	669082	28	669082	4503	3095	0	689892	0	689892	22	686797	905	2500	16	250	250	250	251	250	250	Five	9000
run01	108	4		male	1	2	2	9000	3000	41968	3003	4000	4000	28206	25	28206	4004	3446	0	49001	0	49001	30	45555	554	3000	2	250	250	250	250	250	250	Two	9000
run01	108	4		male	2	5	5	8000	2000	63787	2002	6000	6000	49024	23	49024	6006	3178	0	69834	0	69834	28	66656	822	2000	16	250	250	250	250	250	250	Five	8000
run01	108	4		male	3	4	4	7000	3500	83121	3503	5500	5500	69859	25	69859	5505	3501	0	90642	0	90642	18	87141	499	3500	8	250	250	250	250	250	251	Four	7000
run01	108	4		male	4	2	2	8000	4000	103422	4003	4000	4000	90661	19	90661	4003	3464	0	111440	0	111440	15	107976	536	4000	2	250	250	250	250	250	251	Two	8000
run01	108	4		male	5	4	4	10000	2000	126225	2001	4000	4000	111462	22	111462	4003	3458	0	132252	0	132252	26	128794	542	2000	8	250	250	250	250	250	251	Four	10000
run01	108	4		male	6	5	5	8000	3500	145541	3503	4500	4500	132280	28	132280	4504	3174	0	153086	0	153086	18	149912	826	3500	16	250	250	250	250	250	250	Five	8000
run01	108	4		male	7	1	1	6000	4000	165876	4003	6000	6000	153115	29	153115	6005	3100	0	173913	0	173913	16	170813	900	4000	1	250	250	250	251	250	250	Six	6000
run01	108	4		male	8	3	3	6000	4000	186694	4003	6000	6000	173933	20	173933	6005	2703	0	194751	0	194751	29	192048	1297	4000	4	250	250	250	251	250	250	Three	6000
run01	108	4		male	9	1	1	7000	3500	208029	3503	5500	5500	194768	16	194767	5505	2596	0	215579	0	215579	21	212983	1404	3500	1	250	251	250	250	250	250	Six	7000
run01	108	4		male	10	2	2	8000	2500	229865	2502	5500	5500	215602	23	215602	5505	3454	0	236405	0	236405	38	232951	546	2500	2	250	250	250	250	250	251	Two	8000
run01	108	4		male	11	3	3	8000	2000	251200	2002	6000	6000	236437	32	236437	6005	2862	0	257265	0	257265	28	254403	1138	2000	4	250	250	250	251	250	250	Three	8000
run01	108	4		male	12	4	4	8000	3000	271050	3003	5000	5000	257288	23	257288	5005	3551	0	278088	0	278088	35	274537	449	3000	8	250	250	250	250	250	250	Four	8000
run01	108	4		male	13	2	2	9000	2500	292386	2502	4500	4500	278123	35	278123	4504	3388	0	298926	0	298926	38	295538	612	2500	2	250	250	250	250	250	251	Two	9000
run01	108	4		male	14	1	1	8000	3000	312720	3002	5000	5000	298958	32	298958	5004	3188	0	319778	0	319778	27	316590	812	3000	1	250	250	250	251	250	250	Six	8000
run01	108	4		male	15	5	5	8000	3000	333571	3003	5000	5000	319809	31	319809	5005	3054	0	340629	0	340629	29	337575	946	3000	16	250	250	250	250	250	250	Five	8000
run01	108	4		male	16	3	3	10000	2000	355424	2001	4000	4000	340661	32	340661	4003	2930	0	361490	0	361490	32	358560	1070	2000	4	250	250	250	250	250	251	Three	10000
run01	108	4		male	17	1	1	6000	4000	374273	4004	6000	6000	361512	22	361512	6005	3025	0	382319	0	382319	23	379294	975	4000	1	250	250	250	250	250	250	Six	6000
run01	108	4		male	18	3	3	8000	4000	395108	4003	4000	4000	382347	28	382347	4003	2857	0	403169	0	403169	27	400312	1143	4000	4	250	251	250	250	250	250	Three	8000
run01	108	4		male	19	4	4	7000	4000	415959	4004	5000	5000	403198	29	403198	5005	3487	0	423984	0	423984	21	420497	513	4000	8	250	250	250	250	250	250	Four	7000
run01	108	4		male	20	5	5	9000	2500	438262	2502	4500	4500	424000	16	424000	4504	3109	0	444807	0	444807	23	441698	891	2500	16	250	251	250	250	250	250	Five	9000
run01	109	1		female	1	2	2	9000	3000	504788	3000	4000	4000	491040	199	491040	3999	2745	0	511883	0	511883	42	509138	1255	3000	2	250	250	250	250	250	250	Two	9000
run01	109	1		female	2	5	5	8000	2000	526669	2000	6000	6000	511921	38	511921	5999	3159	0	532744	0	532744	34	529585	841	2000	16	250	250	250	250	250	250	Five	8000
run01	109	1		female	3	4	4	7000	3500	546017	3499	5500	5500	532768	24	532768	5499	3335	0	553551	0	553551	35	550216	665	3500	8	250	250	250	250	250	250	Four	7000
run01	109	1		female	4	2	2	8000	4000	566331	3999	4000	4000	553582	31	553582	4000	3478	0	574358	0	574358	28	570880	522	4000	2	250	250	250	250	250	250	Two	8000
run01	109	1		female	5	4	4	10000	2000	589145	2000	4000	4000	574397	39	574397	3999	3414	0	595175	0	595175	30	591761	586	2000	8	250	250	250	250	250	250	Four	10000
run01	109	1		female	6	5	5	8000	3500	608459	3500	4500	4500	595211	36	595211	4499	3155	0	616030	0	616030	33	612875	845	3500	16	250	250	250	250	250	250	Five	8000
run01	109	1		female	7	1	1	6000	4000	628807	3999	6000	6000	616058	28	616058	6000	3371	0	636877	0	636877	41	633506	629	4000	1	250	250	250	250	250	250	Six	6000
run01	109	1		female	8	3	3	6000	4000	649654	4000	6000	6000	636906	29	636906	5999	4000	0	657654	0	657654	0	653654		4000	4	250	249	250	250	250	250	Three	6000
run01	109	1		female	9	1	1	7000	3500	670935	3500	5500	5500	657687	33	657687	5499	3384	0	678485	0	678485	30	675101	616	3500	1	250	250	250	250	250	250	Six	7000
run01	109	1		female	10	2	2	8000	2500	692766	2500	5500	5500	678518	33	678518	5499	3564	0	699296	0	699296	30	695732	436	2500	2	250	250	250	250	250	250	Two	8000
run01	109	1		female	11	3	3	8000	2000	714080	2000	6000	6000	699332	36	699332	5999	4000	0	720080	0	720080	0	716080		2000	4	250	250	250	250	250	250	Three	8000
run01	109	1		female	12	4	4	8000	3000	733861	3000	5000	5000	720113	33	720113	4999	3610	0	740904	0	740904	42	737294	390	3000	8	250	250	250	250	250	250	Four	8000
run01	109	1		female	13	2	2	9000	2500	755192	2500	4500	4500	740944	40	740944	4499	3650	0	761725	0	761725	33	758075	350	2500	2	250	250	250	250	250	250	Two	9000
run01	109	1		female	14	1	1	8000	3000	775506	3000	5000	5000	761758	33	761758	4999	3065	0	782571	0	782571	33	779506	935	3000	1	250	249	250	250	250	250	Six	8000
run01	109	1		female	15	5	5	8000	3000	796354	3000	5000	5000	782606	35	782606	4999	3381	0	803418	0	803418	29	800037	619	3000	16	250	250	250	250	250	250	Five	8000
run01	109	1		female	16	3	3	10000	2000	818201	2000	4000	4000	803453	35	803453	4000	4000	0	824201	0	824201	0	820201		2000	4	250	250	250	250	250	250	Three	10000
run01	109	1		female	17	1	1	6000	4000	836983	3999	6000	6000	824234	33	824234	5999	3332	0	845047	0	845047	37	841715	668	4000	1	250	250	250	250	250	250	Six	6000
run01	109	1		female	18	3	3	8000	4000	857830	4000	4000	4000	845082	35	845082	3999	4000	0	865830	0	865830	0	861830		4000	4	250	250	250	250	250	250	Three	8000
run01	109	1		female	19	4	4	7000	4000	878611	4000	5000	5000	865863	32	865862	5000	3623	0	886633	0	886633	22	883010	377	4000	8	250	250	250	250	250	250	Four	7000
run01	109	1		female	20	5	5	9000	2500	900908	2500	4500	4500	886660	27	886660	4500	3387	0	907478	0	907478	40	904091	613	2500	16	250	250	250	250	250	250	Five	9000
run01	110	4		female	1	2	2	9000	3000	36368	3000	4000	4000	22620	33	22620	3999	3432	0	43399	0	43399	31	39967	568	3000	2	250	250	250	250	250	250	Two	9000
run01	110	4		female	2	5	5	8000	2000	58182	2000	6000	6000	43434	35	43434	5999	3206	0	64254	0	64254	33	61048	794	2000	16	250	250	250	250	250	250	Five	8000
run01	110	4		female	3	4	4	7000	3500	77530	3499	5500	5500	64281	27	64281	5500	3240	0	85069	0	85069	40	81829	760	3500	8	250	250	250	250	250	250	Four	7000
run01	110	4		female	4	2	2	8000	4000	97844	4000	4000	4000	85096	27	85096	3999	3184	0	105877	0	105877	33	102693	816	4000	2	250	250	250	250	250	250	Two	8000
run01	110	4		female	5	4	4	10000	2000	120658	2000	4000	4000	105910	33	105910	3999	2911	0	126685	0	126685	27	123774	1089	2000	8	250	250	250	250	250	250	Four	10000
run01	110	4		female	6	5	5	8000	3500	139972	3500	4500	4500	126724	39	126724	4499	3025	0	147530	0	147530	31	144505	975	3500	16	250	250	250	249	250	250	Five	8000
run01	110	4		female	7	1	1	6000	4000	160303	4000	6000	6000	147555	25	147555	5999	2720	0	168373	0	168373	28	165653	1280	4000	1	250	249	250	250	250	250	Six	6000
run01	110	4		female	8	3	3	6000	4000	181151	4000	6000	6000	168403	29	168402	6000	2782	0	189216	0	189216	34	186434	1218	4000	4	250	250	250	250	250	250	Three	6000
run01	110	4		female	9	1	1	7000	3500	202498	3500	5500	5500	189250	34	189250	5499	2889	0	210037	0	210037	21	207148	1111	3500	1	250	250	250	250	250	249	Six	7000
run01	110	4		female	10	2	2	8000	2500	224313	2499	5500	5500	210064	27	210064	5500	3206	0	230852	0	230852	40	227646	794	2500	2	250	250	250	250	250	250	Two	8000
run01	110	4		female	11	3	3	8000	2000	245627	2000	6000	6000	230879	26	230878	6000	2581	0	251707	0	251707	41	249126	1419	2000	4	250	250	250	250	250	250	Three	8000
run01	110	4		female	12	4	4	8000	3000	265491	3000	5000	5000	251743	36	251743	4999	3344	0	272518	0	272518	26	269174	656	3000	8	250	250	250	250	250	250	Four	8000
run01	110	4		female	13	2	2	9000	2500	286805	2500	4500	4500	272557	39	272557	4499	2791	0	293346	0	293346	41	290555	1209	2500	2	250	250	250	250	250	250	Two	9000
run01	110	4		female	14	1	1	8000	3000	307120	2999	5000	5000	293371	25	293371	5000	2920	0	314189	0	314189	28	311269	1080	3000	1	250	250	250	250	250	250	Six	8000
run01	110	4		female	15	5	5	8000	3000	327967	3000	5000	5000	314219	30	314219	4999	2788	0	335038	0	335038	42	332250	1212	3000	16	250	250	250	250	250	250	Five	8000
run01	110	4		female	16	3	3	10000	2000	349815	1999	4000	4000	335066	28	335066	4000	2770	0	355868	0	355868	27	353098	1230	2000	4	250	250	250	250	250	250	Three	10000
run01	110	4		female	17	1	1	6000	4000	368646	3999	6000	6000	355897	29	355897	6000	2937	0	376715	0	376715	36	373778	1063	4000	1	250	250	250	250	250	250	Six	6000
run01	110	4		female	18	3	3	8000	4000	389493	4000	4000	4000	376745	30	376745	3999	1256	0	397549	0	397549	32	396293	2744	4000	4	250	250	250	250	250	250	Three	8000
run01	110	4		female	19	4	4	7000	4000	410324	4000	5000	5000	397576	27	397576	4999	3256	0	418363	0	418363	39	415107	744	4000	8	250	250	250	250	250	250	Four	7000
run01	110	4		female	20	5	5	9000	2500	432638	2500	4500	4500	418390	27	418390	4499	2736	0	439207	0	439207	28	436471	1264	2500	16	250	250	250	250	250	250	Five	9000
run01	111	2		male	1	2	2	9000	3000	34336	3003	4000	4000	20574	25	20574	4003	3203	0	41359	0	41359	20	38156	797	3000	2	250	250	250	251	250	250	Two	9000
run01	111	2		male	2	5	5	8000	2000	56155	2002	6000	6000	41392	33	41392	6005	3274	0	62231	0	62231	37	58957	726	2000	16	250	250	250	251	250	250	Five	8000
run01	111	2		male	3	4	4	7000	3500	75522	3503	5500	5500	62260	29	62260	5505	3468	0	83060	0	83060	35	79592	532	3500	8	250	250	250	251	250	250	Four	7000
run01	111	2		male	4	2	2	8000	4000	95839	4004	4000	4000	83078	18	83078	4004	3375	0	103869	0	103869	26	100494	625	4000	2	250	250	250	250	250	250	Two	8000
run01	111	2		male	5	4	4	10000	2000	118659	2002	4000	4000	103897	27	103896	4004	3475	0	124687	0	124687	26	121212	525	2000	8	250	250	250	250	250	250	Four	10000
run01	111	2		male	6	5	5	8000	3500	137976	3503	4500	4500	124715	28	124715	4504	3362	0	145559	0	145559	44	142197	638	3500	16	250	250	250	250	250	250	Five	8000
run01	111	2		male	7	1	1	6000	4000	158344	4003	6000	6000	145583	24	145583	6005	3447	0	166412	0	166412	37	162965	553	4000	1	250	251	250	250	250	250	Six	6000
run01	111	2		male	8	3	3	6000	4000	179212	4004	6000	6000	166451	39	166451	6005	3242	0	187275	0	187275	27	184033	758	4000	4	250	251	250	250	250	250	Three	6000
run01	111	2		male	9	1	1	7000	3500	200581	3503	5500	5500	187319	44	187319	5505	3399	0	208150	0	208150	42	204751	601	3500	1	250	250	250	251	250	250	Six	7000
run01	111	2		male	10	2	2	8000	2500	222450	2502	5500	5500	208187	37	208187	5505	3564	0	228983	0	228983	31	225419	436	2500	2	250	250	250	251	250	250	Two	8000
run01	111	2		male	11	3	3	8000	2000	243785	2002	6000	6000	229022	39	229022	6005	3254	0	249858	0	249858	34	246604	746	2000	4	250	251	250	250	250	250	Three	8000
run01	111	2		male	12	4	4	8000	3000	263652	3003	5000	5000	249890	32	249890	5005	3454	0	270693	0	270693	38	267239	546	3000	8	250	250	250	250	250	250	Four	8000
run01	111	2		male	13	2	2	9000	2500	284988	2502	4500	4500	270725	32	270725	4504	3602	0	291525	0	291525	35	287923	398	2500	2	250	250	250	250	250	251	Two	9000
run01	111	2		male	14	1	1	8000	3000	305305	3003	5000	5000	291543	18	291543	5005	3414	0	312372	0	312372	32	308958	586	3000	1	250	250	250	250	250	250	Six	8000
run01	111	2		male	15	5	5	8000	3000	326173	3003	5000	5000	312412	39	312411	5005	3446	0	333239	0	333239	28	329793	554	3000	16	250	250	250	250	250	250	Five	8000
run01	111	2		male	16	3	3	10000	2000	348026	2002	4000	4000	333263	24	333263	4003	3129	0	354107	0	354107	38	350978	871	2000	4	250	250	250	251	250	250	Three	10000
run01	111	2		male	17	1	1	6000	4000	366892	4004	6000	6000	354131	24	354131	6005	3257	0	374953	0	374953	30	371696	743	4000	1	250	250	250	250	250	250	Six	6000
run01	111	2		male	18	3	3	8000	4000	387744	4003	4000	4000	374983	30	374983	4003	2989	0	395804	0	395804	22	392815	1011	4000	4	250	250	250	251	250	250	Three	8000
run01	111	2		male	19	4	4	7000	4000	408595	4004	5000	5000	395834	30	395834	5005	3623	0	416639	0	416639	40	413016	377	4000	8	250	250	250	250	250	250	Four	7000
run01	111	2		male	20	5	5	9000	2500	430931	2503	4500	4500	416669	30	416669	4504	3246	0	437497	0	437497	29	434251	754	2500	16	250	250	250	250	250	250	Five	9000
run01	112	3		female	1	2	2	9000	3000	300587	3002	4000	4000	286825	26	286825	4003	2673	0	307614	0	307614	25	304941	1327	3000	2	250	250	250	251	250	250	Two	9000
run01	112	3		female	2	5	5	8000	2000	322406	2002	6000	6000	307643	29	307643	6005	2880	0	328489	0	328489	38	325609	1120	2000	16	250	250	250	251	250	250	Five	8000
run01	112	3		female	3	4	4	7000	3500	341789	3503	5500	5500	328528	39	328528	5505	2746	0	349323	0	349323	31	346577	1254	3500	8	250	250	250	250	250	250	Four	7000
run01	112	3		female	4	2	2	8000	4000	362124	4003	4000	4000	349363	40	349363	4003	3167	0	370162	0	370162	35	366995	833	4000	2	250	250	250	251	250	250	Two	8000
run01	112	3		female	5	4	4	10000	2000	384960	2002	4000	4000	370198	35	370197	4004	3043	0	390989	0	390989	27	387946	957	2000	8	250	250	250	250	250	250	Four	10000
run01	112	3		female	6	5	5	8000	3500	404277	3503	4500	4500	391016	27	391016	4504	2809	0	411857	0	411857	34	409048	1191	3500	16	250	250	250	250	250	250	Five	8000
run01	112	3		female	7	1	1	6000	4000	424645	4003	6000	6000	411884	27	411884	6005	2707	0	432723	0	432723	36	430016	1293	4000	1	250	250	250	251	250	250	Six	6000
run01	112	3		female	8	3	3	6000	4000	445513	4004	6000	6000	432752	29	432752	6005	2204	0	453589	0	453589	30	451385	1796	4000	4	250	251	250	250	250	250	Three	6000
run01	112	3		female	9	1	1	7000	3500	466882	3503	5500	5500	453620	31	453620	5505	2866	0	474435	0	474435	31	471569	1134	3500	1	250	250	250	251	250	250	Six	7000
run01	112	3		female	10	2	2	8000	2500	488734	2502	5500	5500	474472	37	474472	5504	3284	0	495271	0	495271	34	491987	716	2500	2	250	251	250	250	250	250	Two	8000
run01	112	3		female	11	3	3	8000	2000	510069	2002	6000	6000	495307	35	495306	6006	2434	0	516140	0	516140	27	513706	1566	2000	4	250	250	250	250	250	250	Three	8000
run01	112	3		female	12	4	4	8000	3000	529937	3002	5000	5000	516175	35	516175	5004	2821	0	536978	0	536978	39	534157	1179	3000	8	250	250	250	250	250	251	Four	8000
run01	112	3		female	13	2	2	9000	2500	551272	2502	4500	4500	537010	31	537009	4504	3154	0	557812	0	557812	38	554658	846	2500	2	250	250	250	251	250	250	Two	9000
run01	112	3		female	14	1	1	8000	3000	571606	3003	5000	5000	557844	32	557844	5005	2847	0	578690	0	578690	40	575843	1153	3000	1	250	250	250	250	250	250	Six	8000
run01	112	3		female	15	5	5	8000	3000	592491	3003	5000	5000	578729	39	578729	5004	2759	0	599571	0	599571	34	596812	1241	3000	16	250	250	250	250	250	250	Five	8000
run01	112	3		female	16	3	3	10000	2000	614360	2002	4000	4000	599597	26	599597	4004	2512	0	620425	0	620425	33	617913	1488	2000	4	250	250	250	250	250	250	Three	10000
run01	112	3		female	17	1	1	6000	4000	633210	4003	6000	6000	620449	24	620449	6005	2890	0	641271	0	641271	30	638381	1110	4000	1	250	250	250	251	250	250	Six	6000
run01	112	3		female	18	3	3	8000	4000	654061	4004	4000	4000	641300	29	641300	4004	1935	0	662135	0	662135	34	660200	2065	4000	4	250	250	250	250	250	250	Three	8000
run01	112	3		female	19	4	4	7000	4000	674930	4003	5000	5000	662169	33	662168	5005	2905	0	682972	0	682972	39	680067	1095	4000	8	250	250	250	250	250	251	Four	7000
run01	112	3		female	20	5	5	9000	2500	697266	2502	4500	4500	683003	31	683003	4504	2322	0	703825	0	703825	28	701503	1678	2500	16	250	250	250	251	250	250	Five	9000
run01	113	1		male	1	2	2	9000	3000	116183	3003	4000	4000	102421	25	102421	4004	2784	0	123221	0	123221	35	120437	1216	3000	2	250	251	250	250	250	250	Two	9000
run01	113	1		male	2	5	5	8000	2000	138002	2002	6000	6000	123239	18	123239	6006	3061	0	144066	0	144066	29	141005	939	2000	16	250	251	250	250	250	250	Five	8000
run01	113	1		male	3	4	4	7000	3500	157352	3503	5500	5500	144091	25	144091	5505	3312	0	164885	0	164885	30	161573	688	3500	8	250	250	250	250	250	250	Four	7000
run01	113	1		male	4	2	2	8000	4000	177670	4003	4000	4000	164909	24	164909	4003	3243	0	185700	0	185700	27	182457	757	4000	2	250	251	250	250	250	250	Two	8000
run01	113	1		male	5	4	4	10000	2000	200490	2002	4000	4000	185727	27	185727	4003	2448	0	206524	0	206524	32	204076	1552	2000	8	250	250	250	251	250	250	Four	10000
run01	113	1		male	6	5	5	8000	3500	219807	3503	4500	4500	206545	21	206545	4504	2868	0	227362	0	227362	27	224494	1132	3500	16	250	250	250	250	250	251	Five	8000
run01	113	1		male	7	1	1	6000	4000	240141	4004	6000	6000	227380	18	227380	6005	2470	0	248199	0	248199	23	245729	1530	4000	1	250	251	250	250	250	250	Six	6000
run01	113	1		male	8	3	3	6000	4000	260993	4003	6000	6000	248232	32	248231	6006	4000	0	268996	0	268996	3	264996		4000	4	250	250	250	250	250	251	Three	6000
run01	113	1		male	9	1	1	7000	3500	282278	3503	5500	5500	269016	20	269016	5505	2719	0	289851	0	289851	37	287132	1281	3500	1	250	250	250	251	250	250	Six	7000
run01	113	1		male	10	2	2	8000	2500	304130	2502	5500	5500	289868	17	289868	5505	3186	0	310669	0	310669	37	307483	814	2500	2	250	251	250	250	250	250	Two	8000
run01	113	1		male	11	3	3	8000	2000	325465	2002	6000	6000	310703	34	310703	6005	4000	0	331467	0	331467	2	327467		2000	4	250	250	250	250	250	250	Three	8000
run01	113	1		male	12	4	4	8000	3000	345249	3003	5000	5000	331487	20	331487	5005	3257	0	352276	0	352276	24	349019	743	3000	8	250	250	250	250	250	250	Four	8000
run01	113	1		male	13	2	2	9000	2500	366568	2502	4500	4500	352306	29	352305	4504	3116	0	373104	0	373104	34	369988	884	2500	2	250	250	250	251	250	250	Two	9000
run01	113	1		male	14	1	1	8000	3000	386886	3002	5000	5000	373124	20	373124	5004	2794	0	393933	0	393933	19	391139	1206	3000	1	250	250	250	250	250	251	Six	8000
run01	113	1		male	15	5	5	8000	3000	407720	3003	5000	5000	393958	25	393958	5005	2443	0	414784	0	414784	30	412341	1557	3000	16	250	250	250	250	250	250	Five	8000
run01	113	1		male	16	3	3	10000	2000	429573	2002	4000	4000	414810	26	414810	4003	4000	0	435575	0	435575	2	431575		2000	4	250	250	250	251	250	250	Three	10000
run01	113	1		male	17	1	1	6000	4000	448356	4003	6000	6000	435595	20	435595	6005	2076	0	456404	0	456404	28	454328	1924	4000	1	250	250	250	251	250	250	Six	6000
run01	113	1		male	18	3	3	8000	4000	469191	4003	4000	4000	456430	26	456430	4003	4000	0	477194	0	477194	3	473194		4000	4	250	250	250	250	250	251	Three	8000
run01	113	1		male	19	4	4	7000	4000	489975	4004	5000	5000	477214	20	477214	5005	3313	0	498009	0	498009	30	494696	687	4000	8	250	250	250	250	250	250	Four	7000
run01	113	1		male	20	5	5	9000	2500	512295	2502	4500	4500	498033	23	498032	4504	2871	0	518836	0	518836	21	515965	1129	2500	16	250	250	250	251	250	250	Five	9000
run01	114	3		male	1	2	2	9000	3000	292334	3002	4000	4000	278572	26	278572	4003	3387	0	299357	0	299357	21	295970	613	3000	2	250	250	250	250	250	251	Two	9000
run01	114	3		male	2	5	5	8000	2000	314136	2002	6000	6000	299373	16	299373	6005	3144	0	320183	0	320183	20	317039	856	2000	16	250	251	250	250	250	250	Five	8000
run01	114	3		male	3	4	4	7000	3500	333470	3503	5500	5500	320208	25	320208	5505	3387	0	340993	0	340993	20	337606	613	3500	8	250	250	250	250	250	251	Four	7000
run01	114	3		male	4	2	2	8000	4000	353787	4004	4000	4000	341026	33	341026	4004	3486	0	361810	0	361810	19	358324	514	4000	2	250	250	250	250	250	250	Two	8000
run01	114	3		male	5	4	4	10000	2000	376590	2002	4000	4000	361828	18	361828	4003	3537	0	382613	0	382613	21	379076	463	2000	8	250	250	250	250	250	250	Four	10000
run01	114	3		male	6	5	5	8000	3500	395891	3503	4500	4500	382629	16	382629	4504	3385	0	403446	0	403446	23	400061	615	3500	16	250	250	250	250	250	251	Five	8000
run01	114	3		male	7	1	1	6000	4000	416225	4003	6000	6000	403464	18	403464	6005	3237	0	424283	0	424283	25	421046	763	4000	1	250	250	250	251	250	250	Six	6000
run01	114	3		male	8	3	3	6000	4000	437060	4003	6000	6000	424299	16	424299	6005	3298	0	445112	0	445112	27	441814	702	4000	4	250	250	250	251	250	250	Three	6000
run01	114	3		male	9	1	1	7000	3500	458395	3503	5500	5500	445134	21	445133	5505	3205	0	465954	0	465954	27	462749	795	3500	1	250	251	250	250	250	250	Six	7000
run01	114	3		male	10	2	2	8000	2500	480231	2502	5500	5500	465968	14	465968	5505	3460	0	486760	0	486760	27	483300	540	2500	2	250	250	250	250	250	251	Two	8000
run01	114	3		male	11	3	3	8000	2000	501549	2002	6000	6000	486786	26	486786	6006	2790	0	507592	0	507592	19	504802	1210	2000	4	250	250	250	250	250	250	Three	8000
run01	114	3		male	12	4	4	8000	3000	521383	3003	5000	5000	507621	29	507621	5005	3444	0	528414	0	528414	28	524970	556	3000	8	250	250	250	250	250	250	Four	8000
run01	114	3		male	13	2	2	9000	2500	542702	2502	4500	4500	528439	25	528439	4504	3551	0	549239	0	549239	35	545688	449	2500	2	250	250	250	251	250	250	Two	9000
run01	114	3		male	14	1	1	8000	3000	563019	3003	5000	5000	549258	19	549258	5004	3306	0	570079	0	570079	26	566773	694	3000	1	250	250	250	250	250	250	Six	8000
run01	114	3		male	15	5	5	8000	3000	583871	3003	5000	5000	570109	30	570109	5004	3309	0	590950	0	590950	39	587641	691	3000	16	250	251	250	250	250	250	Five	8000
run01	114	3		male	16	3	3	10000	2000	605740	2002	4000	4000	590977	27	590977	4004	2840	0	611800	0	611800	31	608960	1160	2000	4	250	251	250	250	250	250	Three	10000
run01	114	3		male	17	1	1	6000	4000	624590	4003	6000	6000	611829	29	611829	6005	3297	0	632658	0	632658	34	629361	703	4000	1	250	250	250	251	250	250	Six	6000
run01	114	3		male	18	3	3	8000	4000	645441	4004	4000	4000	632680	22	632680	4004	3260	0	653505	0	653505	23	650245	740	4000	4	250	250	250	250	250	250	Three	8000
run01	114	3		male	19	4	4	7000	4000	666293	4003	5000	5000	653532	27	653532	5004	3435	0	674315	0	674315	19	670880	565	4000	8	250	250	250	251	250	250	Four	7000
run01	114	3		male	20	5	5	9000	2500	688596	2502	4500	4500	674333	18	674333	4504	3222	0	695154	0	695154	33	691932	778	2500	16	250	250	250	250	250	251	Five	9000
run01	115	4		female	1	2	2	9000	3000	43216	3000	4000	4000	29468	33	29468	3999	2823	0	50256	0	50256	40	47433	1177	3000	2	250	250	250	250	250	250	Two	9000
run01	115	4		female	2	5	5	8000	2000	65031	2000	6000	6000	50283	27	50283	5999	2789	0	71104	0	71104	42	68315	1211	2000	16	250	250	250	250	250	250	Five	8000
run01	115	4		female	3	4	4	7000	3500	84380	3500	5500	5500	71131	27	71131	5500	3071	0	91917	0	91917	37	88846	929	3500	8	250	250	250	250	250	250	Four	7000
run01	115	4		female	4	2	2	8000	4000	104695	4000	4000	4000	91946	29	91946	4000	2455	0	112716	0	112716	21	110261	1545	4000	2	250	250	250	250	250	250	Two	8000
run01	115	4		female	5	4	4	10000	2000	127493	2000	4000	4000	112745	29	112745	3999	2989	0	133516	0	133516	23	130527	1011	2000	8	250	249	250	250	250	250	Four	10000
run01	115	4		female	6	5	5	8000	3500	146792	3500	4500	4500	133543	27	133543	4500	2608	0	154350	0	154350	30	151742	1392	3500	16	250	250	250	250	250	250	Five	8000
run01	115	4		female	7	1	1	6000	4000	167124	4000	6000	6000	154375	25	154375	5999	2570	0	175193	0	175193	39	172623	1430	4000	1	250	250	250	250	250	250	Six	6000
run01	115	4		female	8	3	3	6000	4000	187972	4000	6000	6000	175223	30	175223	6000	2405	0	196044	0	196044	39	193639	1595	4000	4	250	250	250	250	250	250	Three	6000
run01	115	4		female	9	1	1	7000	3500	209321	3499	5500	5500	196072	28	196072	5499	2539	0	216876	0	216876	34	214337	1461	3500	1	250	250	250	250	250	250	Six	7000
run01	115	4		female	10	2	2	8000	2500	231152	2500	5500	5500	216904	28	216904	5499	2781	0	237683	0	237683	31	234902	1219	2500	2	250	250	250	250	250	250	Two	8000
run01	115	4		female	11	3	3	8000	2000	252468	1999	6000	6000	237719	36	237719	5999	2641	0	258542	0	258542	38	255901	1359	2000	4	250	250	250	250	250	250	Three	8000
run01	115	4		female	12	4	4	8000	3000	272316	3000	5000	5000	258567	25	258567	5000	2525	0	279357	0	279357	41	276832	1475	3000	8	250	250	250	250	250	250	Four	8000
run01	115	4		female	13	2	2	9000	2500	293631	2500	4500	4500	279382	25	279382	4500	2660	0	300158	0	300158	27	297498	1340	2500	2	250	250	250	250	250	250	Two	9000
run01	115	4		female	14	1	1	8000	3000	313946	3000	5000	5000	300197	39	300197	5000	2183	0	321012	0	321012	31	318829	1817	3000	1	250	250	250	250	250	250	Six	8000
run01	115	4		female	15	5	5	8000	3000	334795	2999	5000	5000	321046	34	321046	4999	2466	0	341860	0	341860	36	339394	1534	3000	16	250	250	250	250	250	250	Five	8000
run01	115	4		female	16	3	3	10000	2000	356643	2000	4000	4000	341894	34	341894	4000	2459	0	362718	0	362718	37	360259	1541	2000	4	250	250	250	250	250	250	Three	10000
run01	115	4		female	17	1	1	6000	4000	375492	3999	6000	6000	362743	25	362743	5999	2195	0	383553	0	383553	32	381358	1805	4000	1	250	250	250	250	250	250	Six	6000
run01	115	4		female	18	3	3	8000	4000	396340	4000	4000	4000	383591	38	383591	4000	2674	0	404414	0	404414	39	401740	1326	4000	4	250	250	250	250	250	250	Three	8000
run01	115	4		female	19	4	4	7000	4000	417189	3999	5000	5000	404440	26	404440	4999	2983	0	425221	0	425221	33	422238	1017	4000	8	250	250	250	250	250	250	Four	7000
run01	115	4		female	20	5	5	9000	2500	439504	2499	4500	4500	425255	34	425255	4499	2618	0	446071	0	446071	32	443453	1382	2500	16	250	250	250	250	250	250	Five	9000
run01	116	1		male	1	2	2	9000	3000	210139	3000	4000	4000	196391	32	196390	4000	3189	0	217161	0	217161	22	213972	811	3000	2	250	250	250	250	250	250	Two	9000
run01	116	1		male	2	5	5	8000	2000	231938	2000	6000	6000	217189	28	217189	5999	2895	0	238016	0	238016	44	235121	1105	2000	16	250	250	250	250	250	250	Five	8000
run01	116	1		male	3	4	4	7000	3500	251303	3500	5500	5500	238054	38	238054	5500	3182	0	258835	0	258835	32	255653	818	3500	8	250	250	250	250	250	250	Four	7000
run01	116	1		male	4	2	2	8000	4000	271618	4000	4000	4000	258869	34	258869	4000	3005	0	279656	0	279656	38	276651	995	4000	2	250	250	250	250	250	250	Two	8000
run01	116	1		male	5	4	4	10000	2000	294433	2000	4000	4000	279684	28	279684	4000	3284	0	300467	0	300467	34	297183	716	2000	8	250	250	250	250	250	250	Four	10000
run01	116	1		male	6	5	5	8000	3500	313748	3500	4500	4500	300499	32	300499	4500	2759	0	321324	0	321324	32	318565	1241	3500	16	250	250	250	250	250	250	Five	8000
run01	116	1		male	7	1	1	6000	4000	334097	4000	6000	6000	321348	24	321348	5999	3074	0	342170	0	342170	36	339096	926	4000	1	250	250	250	250	250	250	Six	6000
run01	116	1		male	8	3	3	6000	4000	354945	4000	6000	6000	342196	26	342196	6000	2919	0	362997	0	362997	26	360078	1081	4000	4	250	250	250	250	250	250	Three	6000
run01	116	1		male	9	1	1	7000	3500	376277	3500	5500	5500	363028	31	363028	5500	2806	0	383849	0	383849	39	381043	1194	3500	1	250	250	250	250	250	250	Six	7000
run01	116	1		male	10	2	2	8000	2500	398125	2500	5500	5500	383877	27	383876	5500	2125	0	404667	0	404667	42	402542	1875	2500	2	250	250	250	250	250	250	Two	8000
run01	116	1		male	11	3	3	8000	2000	419440	2000	6000	6000	404692	25	404692	5999	1868	0	425491	0	425491	28	423623	2132	2000	4	250	250	250	249	250	250	Three	8000
run01	116	1		male	12	4	4	8000	3000	439272	3000	5000	5000	425523	32	425523	5000	3349	0	446304	0	446304	32	442955	651	3000	8	250	250	250	250	250	250	Four	8000
run01	116	1		male	13	2	2	9000	2500	460587	2500	4500	4500	446339	34	446338	4500	3188	0	467108	0	467108	21	463920	812	2500	2	250	250	250	249	250	250	Two	9000
run01	116	1		male	14	1	1	8000	3000	480886	3000	5000	5000	467137	29	467137	5000	534	0	487953	0	487953	32	487419	3466	3000	1	250	250	250	250	250	250	Six	8000
run01	116	1		male	15	5	5	8000	3000	501734	3000	5000	5000	487985	32	487985	5000	3057	0	508791	0	508791	19	505734	943	3000	16	250	250	250	250	250	250	Five	8000
run01	116	1		male	16	3	3	10000	2000	523566	2000	4000	4000	508817	26	508817	4000	2425	0	529641	0	529641	38	527216	1575	2000	4	250	250	250	250	250	250	Three	10000
run01	116	1		male	17	1	1	6000	4000	542415	3999	6000	6000	529666	25	529666	5999	3198	0	550479	0	550479	31	547281	802	4000	1	250	250	250	250	250	250	Six	6000
run01	116	1		male	18	3	3	8000	4000	563263	4000	4000	4000	550514	35	550514	4000	2248	0	571327	0	571327	37	569079	1752	4000	4	250	250	250	250	250	250	Three	8000
run01	116	1		male	19	4	4	7000	4000	584112	3999	5000	5000	571363	36	571363	4999	3029	0	592140	0	592140	29	589111	971	4000	8	250	250	250	250	250	250	Four	7000
run01	116	1		male	20	5	5	9000	2500	606427	2499	4500	4500	592178	38	592178	4499	2798	0	612991	0	612991	31	610193	1202	2500	16	250	250	250	250	250	250	Five	9000
run01	117	1		male	1	2	2	9000	3000	164588	3000	4000	4000	150839	33	150839	4000	2435	0	171673	0	171673	29	169238	1565	3000	2	250	250	250	250	250	250	Two	9000
run01	117	1		male	2	5	5	8000	2000	186453	2000	6000	6000	171704	31	171704	6000	3231	0	192517	0	192517	37	189286	769	2000	16	250	250	250	250	250	250	Five	8000
run01	117	1		male	3	4	4	7000	3500	205801	3500	5500	5500	192553	36	192553	5499	3412	0	213330	0	213330	29	209918	588	3500	8	250	250	250	250	250	249	Four	7000
run01	117	1		male	4	2	2	8000	4000	226117	3999	4000	4000	213368	38	213368	3999	3500	0	234150	0	234150	33	230650	500	4000	2	250	250	250	250	250	250	Two	8000
run01	117	1		male	5	4	4	10000	2000	248932	1999	4000	4000	234183	33	234183	3999	3403	0	254968	0	254968	37	251565	597	2000	8	250	250	250	250	250	250	Four	10000
run01	117	1		male	6	5	5	8000	3500	268247	3500	4500	4500	254998	30	254998	4500	3431	0	275811	0	275811	28	272380	569	3500	16	250	250	250	250	250	250	Five	8000
run01	117	1		male	7	1	1	6000	4000	288595	4000	6000	6000	275846	35	275846	6000	3448	0	296660	0	296660	28	293212	552	4000	1	250	250	250	250	250	250	Six	6000
run01	117	1		male	8	3	3	6000	4000	309444	4000	6000	6000	296695	35	296695	5999	3073	0	317516	0	317516	19	314443	927	4000	4	250	250	250	250	250	250	Three	6000
run01	117	1		male	9	1	1	7000	3500	330792	3500	5500	5500	317543	27	317543	5500	3411	0	338370	0	338370	40	334959	589	3500	1	250	250	250	250	250	250	Six	7000
run01	117	1		male	10	2	2	8000	2500	352657	2500	5500	5500	338408	38	338408	5500	3558	0	359198	0	359198	41	355640	442	2500	2	250	250	250	250	250	250	Two	8000
run01	117	1		male	11	3	3	8000	2000	373972	2000	6000	6000	359223	25	359223	6000	3041	0	380030	0	380030	30	376989	959	2000	4	250	250	250	250	250	250	Three	8000
run01	117	1		male	12	4	4	8000	3000	393804	3000	5000	5000	380055	25	380055	5000	3477	0	400831	0	400831	27	397354	523	3000	8	250	250	250	250	250	250	Four	8000
run01	117	1		male	13	2	2	9000	2500	415119	2500	4500	4500	400870	39	400870	4500	3452	0	421654	0	421654	35	418202	548	2500	2	250	250	250	250	250	250	Two	9000
run01	117	1		male	14	1	1	8000	3000	435434	3000	5000	5000	421686	31	421685	5000	3115	0	442499	0	442499	34	439384	885	3000	1	250	250	250	250	250	250	Six	8000
run01	117	1		male	15	5	5	8000	3000	456283	3000	5000	5000	442534	35	442534	4999	3258	0	463341	0	463341	29	460083	742	3000	16	250	250	250	250	250	250	Five	8000
run01	117	1		male	16	3	3	10000	2000	478115	1999	4000	4000	463366	25	463366	3999	3014	0	484195	0	484195	31	481181	986	2000	4	250	250	250	250	250	250	Three	10000
run01	117	1		male	17	1	1	6000	4000	496963	4000	6000	6000	484214	19	484214	6000	3202	0	505031	0	505031	39	501829	798	4000	1	250	250	250	250	250	250	Six	6000
run01	117	1		male	18	3	3	8000	4000	517812	3999	4000	4000	505063	32	505063	3999	3144	0	525889	0	525889	35	522745	856	4000	4	250	250	250	250	250	250	Three	8000
run01	117	1		male	19	4	4	7000	4000	538677	3999	5000	5000	525928	39	525928	4999	3463	0	546706	0	546706	30	543243	537	4000	8	250	250	250	250	250	250	Four	7000
run01	117	1		male	20	5	5	9000	2500	560992	2500	4500	4500	546743	37	546743	4499	3308	0	567566	0	567566	37	564258	692	2500	16	250	250	250	250	250	250	Five	9000
run01	118	2		female	1	2	2	9000	3000	37091	3000	4000	4000	23342	16	23342	3999	2582	0	44106	0	44106	15	41524	1418	3000	2	250	250	250	250	250	250	Two	9000
run01	118	2		female	2	5	5	8000	2000	58872	2000	6000	6000	44124	18	44124	5999	2684	0	64906	0	64906	17	62222	1316	2000	16	250	250	250	250	250	250	Five	8000
run01	118	2		female	3	4	4	7000	3500	78171	3500	5500	5500	64922	16	64922	5500	3211	0	85698	0	85698	26	82487	789	3500	8	250	250	250	250	250	250	Four	7000
run01	118	2		female	4	2	2	8000	4000	98469	4000	4000	4000	85720	22	85720	4000	2769	0	106488	0	106488	19	103719	1231	4000	2	250	250	250	250	250	249	Two	8000
run01	118	2		female	5	4	4	10000	2000	121251	2000	4000	4000	106502	14	106502	4000	3239	0	127273	0	127273	22	124034	761	2000	8	250	250	250	250	250	250	Four	10000
run01	118	2		female	6	5	5	8000	3500	140550	3499	4500	4500	127301	28	127301	4499	3023	0	148089	0	148089	22	145066	977	3500	16	250	250	250	250	250	250	Five	8000
run01	118	2		female	7	1	1	6000	4000	160865	4000	6000	6000	148116	27	148116	5999	2736	0	168934	0	168934	34	166198	1264	4000	1	250	250	250	250	250	250	Six	6000
run01	118	2		female	8	3	3	6000	4000	181713	4000	6000	6000	168964	30	168964	6000	2372	0	189785	0	189785	34	187413	1628	4000	4	250	250	250	250	250	250	Three	6000
run01	118	2		female	9	1	1	7000	3500	203062	3499	5500	5500	189813	28	189813	5499	2551	0	210629	0	210629	35	208078	1449	3500	1	250	250	250	250	250	250	Six	7000
run01	118	2		female	10	2	2	8000	2500	224910	2500	5500	5500	210661	32	210661	5500	3071	0	231447	0	231447	37	228376	929	2500	2	250	250	250	250	250	250	Two	8000
run01	118	2		female	11	3	3	8000	2000	246225	2000	6000	6000	231476	29	231476	6000	1679	0	252287	0	252287	37	250608	2321	2000	4	250	250	250	250	250	250	Three	8000
run01	118	2		female	12	4	4	8000	3000	266057	3000	5000	5000	252308	21	252308	5000	2894	0	273084	0	273084	27	270190	1106	3000	8	250	250	250	250	250	250	Four	8000
run01	118	2		female	13	2	2	9000	2500	287372	2500	4500	4500	273123	39	273123	4500	3021	0	293909	0	293909	37	290888	979	2500	2	250	250	250	250	250	250	Two	9000
run01	118	2		female	14	1	1	8000	3000	307687	3000	5000	5000	293938	29	293938	5000	2854	0	314741	0	314741	21	311887	1146	3000	1	250	250	250	250	250	250	Six	8000
run01	118	2		female	15	5	5	8000	3000	328519	3000	5000	5000	314770	29	314770	5000	2914	0	335583	0	335583	35	332669	1086	3000	16	250	250	250	250	250	250	Five	8000
run01	118	2		female	16	3	3	10000	2000	350351	2000	4000	4000	335602	19	335602	4000	1980	0	356397	0	356397	23	354417	2020	2000	4	250	250	250	250	250	250	Three	10000
run01	118	2		female	17	1	1	6000	4000	369166	4000	6000	6000	356417	20	356417	6000	2829	0	377228	0	377228	30	374399	1171	4000	1	250	250	250	250	250	250	Six	6000
run01	118	2		female	18	3	3	8000	4000	389998	3999	4000	4000	377249	21	377249	3999	2074	0	398038	0	398038	19	395964	1926	4000	4	250	250	250	250	250	250	Three	8000
run01	118	2		female	19	4	4	7000	4000	410813	4000	5000	5000	398064	26	398064	5000	2796	0	418842	0	418842	29	416046	1204	4000	8	250	250	250	250	250	250	Four	7000
run01	118	2		female	20	5	5	9000	2500	433111	2500	4500	4500	418862	20	418862	4500	2709	0	439653	0	439653	15	436944	1291	2500	16	250	250	250	250	250	250	Five	9000
run01	119	3		male	1	2	2	9000	3000	297111	3000	4000	4000	283362	16	283362	4000	3436	0	304130	0	304130	19	300694	564	3000	2	250	250	250	250	250	250	Two	9000
run01	119	3		male	2	5	5	8000	2000	318893	2000	6000	6000	304144	14	304144	6000	2888	0	324931	0	324931	16	322043	1112	2000	16	250	250	250	250	250	250	Five	8000
run01	119	3		male	3	4	4	7000	3500	338208	3500	5500	5500	324959	28	324959	5500	3681	0	345722	0	345722	14	342041	319	3500	8	250	250	250	250	250	250	Four	7000
run01	119	3		male	4	2	2	8000	4000	358490	4000	4000	4000	345741	19	345741	4000	3631	0	366521	0	366521	31	362890	369	4000	2	250	250	250	250	250	250	Two	8000
run01	119	3		male	5	4	4	10000	2000	381288	2000	4000	4000	366540	18	366539	4000	3501	0	387306	0	387306	18	383805	499	2000	8	250	250	250	250	250	250	Four	10000
run01	119	3		male	6	5	5	8000	3500	400587	3500	4500	4500	387338	32	387338	4500	3367	0	408137	0	408137	24	404770	633	3500	16	250	250	250	250	250	250	Five	8000
run01	119	3		male	7	1	1	6000	4000	420919	3999	6000	6000	408170	33	408170	5999	3191	0	428976	0	428976	31	425785	809	4000	1	250	250	250	250	250	250	Six	6000
run01	119	3		male	8	3	3	6000	4000	441751	3999	6000	6000	429002	26	429002	5999	2652	0	449802	0	449802	28	447150	1348	4000	4	250	250	250	250	250	250	Three	6000
run01	119	3		male	9	1	1	7000	3500	463082	3500	5500	5500	449833	31	449833	5500	3339	0	470638	0	470638	25	467299	661	3500	1	250	250	250	250	250	250	Six	7000
run01	119	3		male	10	2	2	8000	2500	484914	2500	5500	5500	470665	27	470665	5500	3565	0	491445	0	491445	30	487880	435	2500	2	250	250	250	250	250	250	Two	8000
run01	119	3		male	11	3	3	8000	2000	506229	2000	6000	6000	491480	35	491480	6000	3226	0	512288	0	512288	37	509062	774	2000	4	250	250	250	250	250	250	Three	8000
run01	119	3		male	12	4	4	8000	3000	526061	3000	5000	5000	512312	24	512312	5000	3564	0	533091	0	533091	30	529527	436	3000	8	250	250	250	250	250	250	Four	8000
run01	119	3		male	13	2	2	9000	2500	547359	2500	4500	4500	533111	19	533110	4500	3282	0	553891	0	553891	32	550609	718	2500	2	250	250	250	250	250	250	Two	9000
run01	119	3		male	14	1	1	8000	3000	567658	3000	5000	5000	553909	18	553909	5000	3416	0	574707	0	574707	18	571291	584	3000	1	250	250	250	250	250	250	Six	8000
run01	119	3		male	15	5	5	8000	3000	588473	3000	5000	5000	574724	17	574724	5000	3394	0	595533	0	595533	27	592139	606	3000	16	250	250	250	250	250	250	Five	8000
run01	119	3		male	16	3	3	10000	2000	610305	2000	4000	4000	595556	23	595556	3999	2766	0	616354	0	616354	28	613588	1234	2000	4	250	250	250	250	250	250	Three	10000
run01	119	3		male	17	1	1	6000	4000	629120	4000	6000	6000	616371	17	616371	5999	3476	0	637162	0	637162	14	633686	524	4000	1	250	250	250	250	250	250	Six	6000
run01	119	3		male	18	3	3	8000	4000	649935	4000	4000	4000	637186	24	637186	4000	3113	0	657981	0	657981	28	654868	887	4000	4	250	250	250	250	250	250	Three	8000
run01	119	3		male	19	4	4	7000	4000	670750	4000	5000	5000	658001	20	658001	5000	3542	0	678775	0	678775	25	675233	458	4000	8	250	250	250	250	250	250	Four	7000
run01	119	3		male	20	5	5	9000	2500	693049	2499	4500	4500	678800	25	678800	4499	3433	0	699598	0	699598	30	696165	567	2500	16	250	250	250	250	250	250	Five	9000
run01	120	4		female	1	2	2	9000	3000	47524	3000	4000	4000	33776	32	33775	4000	3513	0	54554	0	54554	30	51041	487	3000	2	250	250	250	250	250	250	Two	9000
run01	120	4		female	2	5	5	8000	2000	69323	2000	6000	6000	54574	20	54574	5999	3321	0	75377	0	75377	29	72056	679	2000	16	250	250	250	250	250	250	Five	8000
run01	120	4		female	3	4	4	7000	3500	88655	3499	5500	5500	75406	29	75406	5499	1248	0	96269	0	96269	42	95021	2752	3500	8	250	250	250	250	250	250	Four	7000
run01	120	4		female	4	2	2	8000	4000	109053	4000	4000	4000	96304	35	96304	4000	3603	0	117089	0	117089	36	113486	397	4000	2	250	250	250	250	250	250	Two	8000
run01	120	4		female	5	4	4	10000	2000	131868	2000	4000	4000	117119	30	117119	4000	3522	0	137907	0	137907	39	134385	478	2000	8	250	250	250	250	250	250	Four	10000
run01	120	4		female	6	5	5	8000	3500	151183	3500	4500	4500	137934	27	137934	4500	3491	0	158741	0	158741	24	155250	509	3500	16	250	250	250	250	250	250	Five	8000
run01	120	4		female	7	1	1	6000	4000	171515	4000	6000	6000	158766	25	158766	6000	3148	0	179579	0	179579	29	176431	852	4000	1	250	250	250	250	250	250	Six	6000
run01	120	4		female	8	3	3	6000	4000	192347	4000	6000	6000	179598	19	179598	5999	3280	0	200410	0	200410	25	197130	720	4000	4	250	250	250	250	250	250	Three	6000
run01	120	4		female	9	1	1	7000	3500	213679	3499	5500	5500	200430	20	200430	5499	3474	0	221236	0	221236	33	217762	526	3500	1	250	250	250	250	250	250	Six	7000
run01	120	4		female	10	2	2	8000	2500	235510	2500	5500	5500	221262	25	221261	5500	3577	0	242037	0	242037	27	238460	423	2500	2	250	250	250	250	250	250	Two	8000
run01	120	4		female	11	3	3	8000	2000	256809	2000	6000	6000	242060	23	242060	5999	3269	0	262861	0	262861	31	259592	731	2000	4	250	250	250	250	250	250	Three	8000
run01	120	4		female	12	4	4	8000	3000	276624	3000	5000	5000	262875	14	262875	5000	3575	0	283649	0	283649	25	280074	425	3000	8	250	250	250	250	250	250	Four	8000
run01	120	4		female	13	2	2	9000	2500	297922	2500	4500	4500	283674	25	283674	4499	2510	0	304449	0	304449	27	301939	1490	2500	2	250	249	250	250	250	250	Two	9000
run01	120	4		female	14	1	1	8000	3000	318221	3000	5000	5000	304472	23	304472	5000	3365	0	325252	0	325252	15	321887	635	3000	1	250	250	250	250	250	250	Six	8000
run01	120	4		female	15	5	5	8000	3000	339019	3000	5000	5000	325270	18	325270	5000	3470	0	346072	0	346072	26	342602	530	3000	16	250	250	250	250	250	250	Five	8000
run01	120	4		female	16	3	3	10000	2000	360834	2000	4000	4000	346086	14	346086	3999	2934	0	366885	0	366885	15	363951	1066	2000	4	250	250	250	250	250	250	Three	10000
run01	120	4		female	17	1	1	6000	4000	379650	3999	6000	6000	366901	16	366901	5999	3320	0	387686	0	387686	14	384366	680	4000	1	250	250	250	250	250	250	Six	6000
run01	120	4		female	18	3	3	8000	4000	400448	4000	4000	4000	387699	13	387699	4000	3386	0	408484	0	408484	19	405098	614	4000	4	250	250	250	250	250	250	Three	8000
run01	120	4		female	19	4	4	7000	4000	421247	3999	5000	5000	408498	14	408498	4999	2983	0	429263	0	429263	17	426280	1017	4000	8	250	250	250	250	250	250	Four	7000
run01	120	4		female	20	5	5	9000	2500	443528	2500	4500	4500	429279	16	429279	4500	3474	0	450085	0	450085	28	446611	526	2500	16	250	250	250	250	250	250	Five	9000
run02	101	2		female	1	4	4	8000	3500	90829	3503	4500	4500	77568	26	77568	4504	3640	0	98373	0	98373	41	94733	360	3500	8	250	250	250	250	250	250	Four	8000
run02	101	2		female	2	1	1	7000	3000	112164	3003	6000	6000	98403	30	98403	6005	3277	0	119228	0	119228	28	115951	723	3000	1	250	250	250	250	250	250	Six	7000
run02	101	2		female	3	3	3	10000	2500	134517	2502	4500	4500	119254	26	119254	4504	3116	0	141086	0	141086	33	137970	884	2500	4	250	250	250	250	250	250	Three	10000
run02	101	2		female	4	3	3	6000	4000	153884	4003	6000	6000	141123	37	141123	6005	3151	0	161956	0	161956	37	158805	849	4000	4	250	251	250	250	250	250	Three	6000
run02	101	2		female	5	2	2	9000	2500	176253	2503	4500	4500	161991	35	161991	4504	3542	0	182798	0	182798	42	179256	458	2500	2	250	250	250	250	250	250	Two	9000
run02	101	2		female	6	1	1	8000	2000	197589	2001	6000	6000	182826	28	182826	6005	3373	0	203664	0	203664	38	200291	627	2000	1	250	250	250	250	250	251	Six	8000
run02	101	2		female	7	5	5	9000	3500	216955	3503	3500	3500	203694	30	203694	3503	3276	0	224518	0	224518	31	221242	724	3500	16	250	250	250	250	250	250	Five	9000
run02	101	2		female	8	4	4	7000	3500	237807	3503	5500	5500	224545	27	224545	5505	3476	0	245353	0	245353	43	241877	524	3500	8	250	250	250	251	250	250	Four	7000
run02	101	2		female	9	5	5	7000	4000	258141	4004	5000	5000	245380	27	245380	5004	2107	0	266287	0	266287	27	264180	1893	4000	16	250	251	250	250	250	250	Five	7000
run02	101	2		female	10	1	1	9000	3000	280077	3002	4000	4000	266315	28	266315	4003	3364	0	287144	0	287144	29	283780	636	3000	1	250	250	250	251	250	250	Six	9000
run02	101	2		female	11	2	2	6000	4000	299927	4004	6000	6000	287166	22	287166	6005	3485	0	307966	0	307966	35	304481	515	4000	2	250	250	250	250	250	250	Two	6000
run02	101	2		female	12	3	3	8000	4000	320762	4004	4000	4000	308001	35	308001	4003	3153	0	328819	0	328819	30	325666	847	4000	4	250	251	250	250	250	250	Three	8000
run02	101	2		female	13	3	3	8000	2500	343115	2502	5500	5500	328852	33	328852	5505	3143	0	349677	0	349677	27	346534	857	2500	4	250	250	250	251	250	250	Three	8000
run02	101	2		female	14	2	2	8000	2000	364467	2001	6000	6000	349704	27	349704	6005	3506	0	370492	0	370492	24	366986	494	2000	2	250	250	250	250	250	251	Two	8000
run02	101	2		female	15	5	5	8000	2500	384784	2502	5500	5500	370522	30	370522	5505	2304	0	391425	0	391425	33	389121	1696	2500	16	250	250	250	250	250	250	Five	8000
run02	101	2		female	16	4	4	10000	2000	406220	2001	4000	4000	391457	32	391457	4003	3254	0	412259	0	412259	38	409005	746	2000	8	250	250	250	250	250	251	Four	10000
run02	101	2		female	17	5	5	10000	2000	427054	2002	4000	4000	412292	32	412291	4004	3261	0	433118	0	433118	28	429857	739	2000	16	250	250	250	250	250	250	Five	10000
run02	101	2		female	18	4	4	8000	3500	446404	3503	4500	4500	433143	25	433143	4504	3479	0	453937	0	453937	30	450458	521	3500	8	250	250	250	250	250	250	Four	8000
run02	101	2		female	19	2	2	8000	3000	467740	3002	5000	5000	453978	41	453978	5004	3476	0	474769	0	474769	26	471293	524	3000	2	250	250	250	250	250	251	Two	8000
run02	101	2		female	20	1	1	6000	4000	487557	4003	6000	6000	474796	27	474796	6005	3275	0	495619	0	495619	31	492344	725	4000	1	250	250	250	251	250	250	Six	6000
run02	102	1		female	1	4	4	8000	3500	35834	3500	4500	4500	22586	32	22586	4499	2390	0	43374	0	43374	40	40984	1610	3500	8	250	250	250	250	250	250	Four	8000
run02	102	1		female	2	1	1	7000	3000	57148	3000	6000	6000	43400	26	43400	5999	2616	0	64213	0	64213	31	61597	1384	3000	1	250	250	250	250	250	250	Six	7000
run02	102	1		female	3	3	3	10000	2500	79495	2500	4500	4500	64247	34	64247	4500	4000	0	85995	0	85995	0	81995		2500	4	250	250	250	250	250	250	Three	10000
run02	102	1		female	4	3	3	6000	4000	98776	3999	6000	6000	86028	33	86028	5999	4000	0	106775	0	106775	-1	102775		4000	4	250	250	250	250	250	250	Three	6000
run02	102	1		female	5	2	2	9000	2500	121056	2500	4500	4500	106808	33	106808	4500	3322	0	127595	0	127595	39	124273	678	2500	2	250	250	250	250	250	250	Two	9000
run02	102	1		female	6	1	1	8000	2000	142370	2000	6000	6000	127622	27	127622	5999	3043	0	148430	0	148430	34	145387	957	2000	1	250	250	250	250	250	250	Six	8000
run02	102	1		female	7	5	5	9000	3500	161718	3499	3500	3500	148469	39	148469	3500	2993	0	169277	0	169277	29	166284	1007	3500	16	250	250	250	250	250	250	Five	9000
run02	102	1		female	8	4	4	7000	3500	182548	3500	5500	5500	169300	23	169300	5499	3386	0	190084	0	190084	36	186698	614	3500	8	250	250	250	250	250	250	Four	7000
run02	102	1		female	9	5	5	7000	4000	202862	4000	5000	5000	190114	30	190114	4999	3011	0	210923	0	210923	36	207912	989	4000	16	250	250	250	250	250	250	Five	7000
run02	102	1		female	10	1	1	9000	3000	224709	3000	4000	4000	210961	38	210961	4000	3137	0	231779	0	231779	39	228642	863	3000	1	250	250	250	250	250	250	Six	9000
run02	102	1		female	11	2	2	6000	4000	244557	3999	6000	6000	231809	29	231808	6000	3570	0	252593	0	252593	37	249023	430	4000	2	250	250	250	250	250	250	Two	6000
run02	102	1		female	12	3	3	8000	4000	265371	3999	4000	4000	252622	29	252622	4000	4000	0	273370	0	273370	-1	269370		4000	4	250	250	250	250	250	250	Three	8000
run02	102	1		female	13	3	3	8000	2500	287651	2500	5500	5500	273403	33	273403	5499	4000	0	294151	0	294151	0	290151		2500	4	250	250	250	250	250	250	Three	8000
run02	102	1		female	14	2	2	8000	2000	308932	1999	6000	6000	294184	33	294184	5999	3518	0	314966	0	314966	35	311448	482	2000	2	250	250	250	250	250	250	Two	8000
run02	102	1		female	15	5	5	8000	2500	329246	2499	5500	5500	314998	32	314998	5499	3146	0	335808	0	335808	26	332662	854	2500	16	250	250	250	250	250	250	Five	8000
run02	102	1		female	16	4	4	10000	2000	350593	2000	4000	4000	335845	37	335845	3999	3294	0	356620	0	356620	27	353326	706	2000	8	250	250	250	250	250	250	Four	10000
run02	102	1		female	17	5	5	10000	2000	371407	1999	4000	4000	356659	39	356659	3999	3140	0	377480	0	377480	43	374340	860	2000	16	250	250	250	250	250	250	Five	10000
run02	102	1		female	18	4	4	8000	3500	390754	3500	4500	4500	377506	26	377506	4499	3446	0	398283	0	398283	29	394837	554	3500	8	250	250	250	250	250	250	Four	8000
run02	102	1		female	19	2	2	8000	3000	412068	3000	5000	5000	398320	37	398320	4999	3534	0	419102	0	419102	34	415568	466	3000	2	250	250	250	250	250	250	Two	8000
run02	102	1		female	20	1	1	6000	4000	431882	4000	6000	6000	419134	32	419134	5999	3300	0	439948	0	439948	35	436648	700	4000	1	250	250	250	250	250	250	Six	6000
run02	103	3		male	1	4	4	8000	3500	291209	3503	4500	4500	277948	25	277948	4504	3439	0	298735	0	298735	23	295296	561	3500	8	250	250	250	250	250	250	Four	8000
run02	103	3		male	2	1	1	7000	3000	312528	3002	6000	6000	298766	31	298766	6005	3205	0	319603	0	319603	38	316398	795	3000	1	250	250	250	251	250	250	Six	7000
run02	103	3		male	3	3	3	10000	2500	334897	2502	4500	4500	319634	31	319634	4504	2812	0	341463	0	341463	29	338651	1188	2500	4	250	250	250	250	250	250	Three	10000
run02	103	3		male	4	3	3	6000	4000	354247	4004	6000	6000	341486	23	341486	6006	3252	0	362320	0	362320	23	359068	748	4000	4	250	250	250	250	250	250	Three	6000
run02	103	3		male	5	2	2	9000	2500	376617	2502	4500	4500	362355	34	362354	4504	3284	0	383154	0	383154	35	379870	716	2500	2	250	250	250	251	250	250	Two	9000
run02	103	3		male	6	1	1	8000	2000	397952	2002	6000	6000	383189	35	383189	6005	3154	0	404025	0	404025	29	400871	846	2000	1	250	251	250	250	250	250	Six	8000
run02	103	3		male	7	5	5	9000	3500	417319	3503	3500	3500	404057	32	404057	3503	3296	0	424902	0	424902	38	421606	704	3500	16	250	250	250	251	250	250	Five	9000
run02	103	3		male	8	4	4	7000	3500	438187	3503	5500	5500	424925	23	424925	5505	3147	0	445738	0	445738	48	442591	853	3500	8	250	250	250	251	250	250	Four	7000
run02	103	3		male	9	5	5	7000	4000	458521	4004	5000	5000	445760	22	445760	5005	2290	0	466583	0	466583	31	464293	1710	4000	16	250	250	250	250	250	250	Five	7000
run02	103	3		male	10	1	1	9000	3000	480374	3002	4000	4000	466612	29	466612	4003	3283	0	487443	0	487443	36	484160	717	3000	1	250	250	250	250	250	251	Six	9000
run02	103	3		male	11	2	2	6000	4000	500241	4003	6000	6000	487480	37	487480	6005	3369	0	508280	0	508280	36	504911	631	4000	2	250	250	250	251	250	250	Two	6000
run02	103	3		male	12	3	3	8000	4000	521075	4004	4000	4000	508314	34	508314	4004	3079	0	529159	0	529159	39	526080	921	4000	4	250	250	250	250	250	250	Three	8000
run02	103	3		male	13	3	3	8000	2500	543445	2502	5500	5500	529183	24	529183	5504	2627	0	550025	0	550025	38	547398	1373	2500	4	250	250	250	251	250	250	Three	8000
run02	103	3		male	14	2	2	8000	2000	564813	2002	6000	6000	550051	26	550051	6005	2536	0	570853	0	570853	38	568317	1464	2000	2	250	250	250	250	250	250	Two	8000
run02	103	3		male	15	5	5	8000	2500	585148	2502	5500	5500	570885	32	570885	5505	3292	0	591709	0	591709	28	588417	708	2500	16	250	250	250	250	250	251	Five	8000
run02	103	3		male	16	4	4	10000	2000	606500	2001	4000	4000	591737	28	591737	4003	3521	0	612556	0	612556	55	609035	479	2000	8	250	250	250	250	250	251	Four	10000
run02	103	3		male	17	5	5	10000	2000	627334	2002	4000	4000	612572	16	612572	4003	3257	0	633394	0	633394	31	630137	743	2000	16	250	250	250	250	250	250	Five	10000
run02	103	3		male	18	4	4	8000	3500	646684	3503	4500	4500	633423	29	633423	4504	3490	0	654211	0	654211	24	650721	510	3500	8	250	250	250	250	250	250	Four	8000
run02	103	3		male	19	2	2	8000	3000	668003	3003	5000	5000	654241	30	654241	5004	2959	0	675032	0	675032	25	672073	1041	3000	2	250	251	250	250	250	250	Two	8000
run02	103	3		male	20	1	1	6000	4000	687820	4004	6000	6000	675059	27	675059	6005	3078	0	695886	0	695886	26	692808	922	4000	1	250	251	250	250	250	250	Six	6000
run02	104	3		male	1	4	4	8000	3500	309673	3499	4500	4500	296425	15	296424	4500	3500	0	317189	0	317189	17	313689	500	3500	8	250	250	250	250	250	250	Four	8000
run02	104	3		male	2	1	1	7000	3000	330953	3000	6000	6000	317205	16	317205	5999	2808	0	337994	0	337994	19	335186	1192	3000	1	250	250	250	250	250	250	Six	7000
run02	104	3		male	3	3	3	10000	2500	353267	2500	4500	4500	338019	25	338019	4499	2434	0	359800	0	359800	17	357366	1566	2500	4	250	250	250	250	250	250	Three	10000
run02	104	3		male	4	3	3	6000	4000	372564	4000	6000	6000	359816	16	359816	5999	3011	0	380608	0	380608	25	377597	989	4000	4	250	250	250	250	250	249	Three	6000
run02	104	3		male	5	2	2	9000	2500	394878	2500	4500	4500	380630	22	380630	4499	3056	0	401400	0	401400	22	398344	944	2500	2	250	250	250	250	250	250	Two	9000
run02	104	3		male	6	1	1	8000	2000	416175	2000	6000	6000	401427	27	401427	6000	2783	0	422208	0	422208	16	419425	1217	2000	1	250	250	250	250	250	250	Six	8000
run02	104	3		male	7	5	5	9000	3500	435473	3499	3500	3500	422225	17	422225	3499	3209	0	443015	0	443015	23	439806	791	3500	16	250	250	250	250	250	250	Five	9000
run02	104	3		male	8	4	4	7000	3500	456287	3499	5500	5500	443039	24	443039	5499	3404	0	463824	0	463824	38	460420	596	3500	8	250	250	250	250	250	250	Four	7000
run02	104	3		male	9	5	5	7000	4000	476601	3999	5000	5000	463853	28	463852	5000	3328	0	484645	0	484645	24	481317	672	4000	16	250	250	250	250	250	250	Five	7000
run02	104	3		male	10	1	1	9000	3000	498415	2999	4000	4000	484666	21	484666	4000	3266	0	505480	0	505480	27	502214	734	3000	1	250	250	250	250	250	250	Six	9000
run02	104	3		male	11	2	2	6000	4000	518262	3999	6000	6000	505514	34	505514	5999	2979	0	526290	0	526290	29	523311	1021	4000	2	250	250	250	250	250	250	Two	6000
run02	104	3		male	12	3	3	8000	4000	539059	4000	4000	4000	526311	21	526311	3999	3022	0	547131	0	547131	37	544109	978	4000	4	250	250	250	250	250	250	Three	8000
run02	104	3		male	13	3	3	8000	2500	561406	2500	5500	5500	547158	27	547158	5499	2774	0	567963	0	567963	30	565189	1226	2500	4	250	250	250	250	250	250	Three	8000
run02	104	3		male	14	2	2	8000	2000	582737	2000	6000	6000	567989	26	567989	5999	3067	0	588770	0	588770	33	585703	933	2000	2	250	250	250	250	250	250	Two	8000
run02	104	3		male	15	5	5	8000	2500	603051	2499	5500	5500	588803	33	588803	5499	2599	0	609616	0	609616	37	607017	1401	2500	16	250	250	250	250	250	250	Five	8000
run02	104	3		male	16	4	4	10000	2000	624398	2000	4000	4000	609650	34	609650	3999	3163	0	630444	0	630444	46	627281	837	2000	8	250	250	250	250	250	250	Four	10000
run02	104	3		male	17	5	5	10000	2000	645212	2000	4000	4000	630464	20	630464	3999	3209	0	651271	0	651271	29	648062	791	2000	16	250	250	250	250	250	250	Five	10000
run02	104	3		male	18	4	4	8000	3500	664543	3499	4500	4500	651295	24	651295	4499	3106	0	672081	0	672081	39	668975	894	3500	8	250	250	250	250	250	250	Four	8000
run02	104	3		male	19	2	2	8000	3000	685857	2999	5000	5000	672108	27	672108	5000	2921	0	692894	0	692894	38	689973	1079	3000	2	250	250	250	250	250	250	Two	8000
run02	104	3		male	20	1	1	6000	4000	705671	3999	6000	6000	692922	28	692922	6000	3012	0	713732	0	713732	35	710720	988	4000	1	250	250	250	250	250	250	Six	6000
run02	105	2		male	1	4	4	8000	3500	31957	3503	4500	4500	18696	26	18696	4504	3294	0	39488	0	39488	28	36194	706	3500	8	250	250	250	250	250	250	Four	8000
run02	105	2		male	2	1	1	7000	3000	53276	3002	6000	6000	39514	26	39514	6005	2578	0	60341	0	60341	38	57763	1422	3000	1	250	250	250	250	250	251	Six	7000
run02	105	2		male	3	3	3	10000	2500	75628	2503	4500	4500	60365	24	60365	4504	2287	0	82186	0	82186	32	79899	1713	2500	4	250	250	250	250	250	250	Three	10000
run02	105	2		male	4	3	3	6000	4000	94978	4004	6000	6000	82218	31	82217	6006	2601	0	103034	0	103034	23	100433	1399	4000	4	250	250	250	250	250	250	Three	6000
run02	105	2		male	5	2	2	9000	2500	117315	2502	4500	4500	103052	18	103052	4504	3032	0	123850	0	123850	33	120818	968	2500	2	250	250	250	250	250	251	Two	9000
run02	105	2		male	6	1	1	8000	2000	138633	2002	6000	6000	123870	20	123870	6005	2802	0	144688	0	144688	31	141886	1198	2000	1	250	251	250	250	250	250	Six	8000
run02	105	2		male	7	5	5	9000	3500	157966	3503	3500	3500	144705	17	144705	3503	2770	0	165507	0	165507	19	162737	1230	3500	16	250	250	250	250	250	250	Five	9000
run02	105	2		male	8	4	4	7000	3500	178785	3503	5500	5500	165523	16	165523	5505	3388	0	186326	0	186326	38	182938	612	3500	8	250	250	250	250	250	251	Four	7000
run02	105	2		male	9	5	5	7000	4000	199102	4004	5000	5000	186341	15	186341	5004	2943	0	207166	0	207166	28	204223	1057	4000	16	250	251	250	250	250	250	Five	7000
run02	105	2		male	10	1	1	9000	3000	220954	3003	4000	4000	207193	27	207193	4003	2629	0	228004	0	228004	21	225375	1371	3000	1	250	250	250	250	250	250	Six	9000
run02	105	2		male	11	2	2	6000	4000	240788	4004	6000	6000	228027	23	228027	6005	3032	0	248825	0	248825	33	245793	968	4000	2	250	250	250	250	250	250	Two	6000
run02	105	2		male	12	3	3	8000	4000	261606	4004	4000	4000	248845	20	248845	4004	2539	0	269667	0	269667	25	267128	1461	4000	4	250	250	250	250	250	250	Three	8000
run02	105	2		male	13	3	3	8000	2500	283959	2502	5500	5500	269697	30	269697	5505	2636	0	290515	0	290515	26	287879	1364	2500	4	250	251	250	250	250	250	Three	8000
run02	105	2		male	14	2	2	8000	2000	305311	2002	6000	6000	290548	33	290548	6005	2597	0	311344	0	311344	31	308747	1403	2000	2	250	251	250	250	250	250	Two	8000
run02	105	2		male	15	5	5	8000	2500	325629	2502	5500	5500	311366	22	311366	5505	2956	0	332204	0	332204	37	329248	1044	2500	16	250	250	250	250	250	251	Five	8000
run02	105	2		male	16	4	4	10000	2000	346997	2002	4000	4000	332234	30	332234	4004	3262	0	353045	0	353045	46	349783	738	2000	8	250	251	250	250	250	250	Four	10000
run02	105	2		male	17	5	5	10000	2000	367832	2002	4000	4000	353069	24	353069	4004	2491	0	373893	0	373893	34	371402	1509	2000	16	250	250	250	251	250	250	Five	10000
run02	105	2		male	18	4	4	8000	3500	387182	3503	4500	4500	373921	28	373921	4503	3503	0	394722	0	394722	37	391219	497	3500	8	250	251	250	250	250	250	Four	8000
run02	105	2		male	19	2	2	8000	3000	408517	3003	5000	5000	394755	33	394755	5005	2851	0	415555	0	415555	35	412704	1149	3000	2	250	251	250	250	250	250	Two	8000
run02	105	2		male	20	1	1	6000	4000	428351	4003	6000	6000	415590	35	415590	6005	2841	0	436413	0	436413	33	433572	1159	4000	1	250	251	250	250	250	250	Six	6000
run02	106	1		male	1	4	4	8000	3500	476717	3503	4500	4500	463456	26	463456	4504	3347	0	484251	0	484251	31	480904	653	3500	8	250	250	250	250	250	250	Four	8000
run02	106	1		male	2	1	1	7000	3000	498036	3002	6000	6000	484274	23	484274	6005	3254	0	505076	0	505076	22	501822	746	3000	1	250	250	250	250	250	251	Six	7000
run02	106	1		male	3	3	3	10000	2500	520355	2502	4500	4500	505092	16	505092	4504	3131	0	526889	0	526889	16	523758	869	2500	4	250	251	250	250	250	250	Three	10000
run02	106	1		male	4	3	3	6000	4000	539672	4003	6000	6000	526911	22	526911	6005	3145	0	547721	0	547721	19	544576	855	4000	4	250	250	250	251	250	250	Three	6000
run02	106	1		male	5	2	2	9000	2500	562008	2502	4500	4500	547746	25	547746	4503	3578	0	568538	0	568538	28	564960	422	2500	2	250	250	250	251	250	250	Two	9000
run02	106	1		male	6	1	1	8000	2000	583326	2002	6000	6000	568564	26	568564	6005	3140	0	589369	0	589369	19	586229	860	2000	1	250	250	250	250	250	250	Six	8000
run02	106	1		male	7	5	5	9000	3500	602643	3503	3500	3500	589382	13	589382	3503	3207	0	610204	0	610204	28	606997	793	3500	16	250	251	250	250	250	250	Five	9000
run02	106	1		male	8	4	4	7000	3500	623478	3503	5500	5500	610216	12	610216	5505	3390	0	631005	0	631005	24	627615	610	3500	8	250	250	250	251	250	250	Four	7000
run02	106	1		male	9	5	5	7000	4000	643779	4003	5000	5000	631018	13	631018	5004	3282	0	651815	0	651815	15	648533	718	4000	16	250	250	250	251	250	250	Five	7000
run02	106	1		male	10	1	1	9000	3000	665598	3002	4000	4000	651836	21	651836	4003	3134	0	672635	0	672635	16	669501	866	3000	1	250	250	250	251	250	250	Six	9000
run02	106	1		male	11	2	2	6000	4000	685415	4003	6000	6000	672654	19	672654	6005	3519	0	693438	0	693438	20	689919	481	4000	2	250	251	250	250	250	250	Two	6000
run02	106	1		male	12	3	3	8000	4000	706216	4004	4000	4000	693455	17	693455	4004	3000	0	714271	0	714271	29	711271	1000	4000	4	250	250	250	250	250	250	Three	8000
run02	106	1		male	13	3	3	8000	2500	728552	2503	5500	5500	714290	19	714290	5505	3054	0	735093	0	735093	15	732039	946	2500	4	250	250	250	250	250	250	Three	8000
run02	106	1		male	14	2	2	8000	2000	749871	2002	6000	6000	735108	15	735108	6005	3586	0	755892	0	755892	19	752306	414	2000	2	250	250	250	251	250	250	Two	8000
run02	106	1		male	15	5	5	8000	2500	770172	2502	5500	5500	755910	17	755909	5505	3211	0	776702	0	776702	13	773491	789	2500	16	250	250	250	251	250	250	Five	8000
run02	106	1		male	16	4	4	10000	2000	791490	2002	4000	4000	776728	25	776727	4004	3536	0	797512	0	797512	20	793976	464	2000	8	250	250	250	250	250	250	Four	10000
run02	106	1		male	17	5	5	10000	2000	812292	2001	4000	4000	797529	17	797529	4003	3178	0	818339	0	818339	22	815161	822	2000	16	250	250	250	250	250	251	Five	10000
run02	106	1		male	18	4	4	8000	3500	831625	3503	4500	4500	818364	25	818364	4504	3495	0	839157	0	839157	29	835662	505	3500	8	250	251	250	250	250	250	Four	8000
run02	106	1		male	19	2	2	8000	3000	852944	3002	5000	5000	839182	25	839182	5004	3482	0	859962	0	859962	16	856480	518	3000	2	250	250	250	250	250	251	Two	8000
run02	106	1		male	20	1	1	6000	4000	872744	4004	6000	6000	859983	21	859983	6005	3130	0	880795	0	880795	26	877665	870	4000	1	250	250	250	250	250	250	Six	6000
run02	107	2		male	1	4	4	8000	3500	33410	3503	4500	4500	20149	26	20149	4504	3499	0	40930	0	40930	17	37431	501	3500	8	250	250	250	250	250	250	Four	8000
run02	107	2		male	2	1	1	7000	3000	54712	3003	6000	6000	40950	20	40950	6005	3080	0	61762	0	61762	21	58682	920	3000	1	250	250	250	250	250	250	Six	7000
run02	107	2		male	3	3	3	10000	2500	77048	2502	4500	4500	61785	23	61785	4504	3012	0	83597	0	83597	30	80585	988	2500	4	250	250	250	250	250	250	Three	10000
run02	107	2		male	4	3	3	6000	4000	96382	4003	6000	6000	83621	24	83621	6005	3096	0	104415	0	104415	13	101319	904	4000	4	250	250	250	250	250	251	Three	6000
run02	107	2		male	5	2	2	9000	2500	118701	2502	4500	4500	104439	24	104439	4504	3499	0	125219	0	125219	16	121720	501	2500	2	250	251	250	250	250	250	Two	9000
run02	107	2		male	6	1	1	8000	2000	140003	2002	6000	6000	125240	21	125240	6005	2933	0	146055	0	146055	27	143122	1067	2000	1	250	250	250	251	250	250	Six	8000
run02	107	2		male	7	5	5	9000	3500	159336	3503	3500	3500	146075	20	146075	3503	3310	0	166883	0	166883	16	163573	690	3500	16	250	250	250	250	250	250	Five	9000
run02	107	2		male	8	4	4	7000	3500	180171	3503	5500	5500	166910	27	166910	5504	3494	0	187702	0	187702	28	184208	506	3500	8	250	251	250	250	250	250	Four	7000
run02	107	2		male	9	5	5	7000	4000	200489	4003	5000	5000	187728	26	187728	5004	3117	0	208560	0	208560	32	205443	883	4000	16	250	250	250	250	250	251	Five	7000
run02	107	2		male	10	1	1	9000	3000	222358	3002	4000	4000	208596	36	208596	4003	2914	0	229425	0	229425	30	226511	1086	3000	1	250	250	250	250	250	251	Six	9000
run02	107	2		male	11	2	2	6000	4000	242208	4004	6000	6000	229447	22	229447	6005	3516	0	250245	0	250245	33	246729	484	4000	2	250	251	250	250	250	250	Two	6000
run02	107	2		male	12	3	3	8000	4000	263026	4004	4000	4000	250265	20	250265	4004	2692	0	271090	0	271090	32	268398	1308	4000	4	250	250	250	250	250	250	Three	8000
run02	107	2		male	13	3	3	8000	2500	285379	2502	5500	5500	271117	27	271117	5504	2989	0	291938	0	291938	24	288949	1011	2500	4	250	250	250	251	250	250	Three	8000
run02	107	2		male	14	2	2	8000	2000	306731	2002	6000	6000	291968	30	291968	6005	3449	0	312765	0	312765	32	309316	551	2000	2	250	250	250	251	250	250	Two	8000
run02	107	2		male	15	5	5	8000	2500	327048	2503	5500	5500	312786	21	312786	5505	2991	0	333609	0	333609	32	330618	1009	2500	16	250	250	250	250	250	250	Five	8000
run02	107	2		male	16	4	4	10000	2000	348400	2002	4000	4000	333638	28	333637	4004	3497	0	354433	0	354433	31	350936	503	2000	8	250	250	250	250	250	250	Four	10000
run02	107	2		male	17	5	5	10000	2000	369218	2002	4000	4000	354456	23	354456	4003	3163	0	375267	0	375267	17	372104	837	2000	16	250	250	250	250	250	250	Five	10000
run02	107	2		male	18	4	4	8000	3500	388552	3503	4500	4500	375290	23	375290	4504	3241	0	396080	0	396080	25	392839	759	3500	8	250	250	250	251	250	250	Four	8000
run02	107	2		male	19	2	2	8000	3000	409870	3003	5000	5000	396108	28	396108	5005	3509	0	416899	0	416899	25	413390	491	3000	2	250	250	250	250	250	250	Two	8000
run02	107	2		male	20	1	1	6000	4000	429687	4004	6000	6000	416926	27	416926	6006	3235	0	437743	0	437743	25	434508	765	4000	1	250	250	250	250	250	250	Six	6000
run02	108	3		male	1	4	4	8000	3500	284994	3503	4500	4500	271733	25	271733	4504	3502	0	292517	0	292517	20	289015	498	3500	8	250	250	250	250	250	250	Four	8000
run02	108	3		male	2	1	1	7000	3000	306296	3003	6000	6000	292534	17	292534	6006	3088	0	313338	0	313338	24	310250	912	3000	1	250	250	250	250	250	250	Six	7000
run02	108	3		male	3	3	3	10000	2500	328616	2502	4500	4500	313352	14	313352	4504	3072	0	335174	0	335174	29	332102	928	2500	4	250	250	250	250	250	251	Three	10000
run02	108	3		male	4	3	3	6000	4000	347949	4004	6000	6000	335188	14	335188	6005	3110	0	355997	0	355997	16	352887	890	4000	4	250	251	250	250	250	250	Three	6000
run02	108	3		male	5	2	2	9000	2500	370285	2502	4500	4500	356023	26	356023	4504	3421	0	376809	0	376809	22	373388	579	2500	2	250	251	250	250	250	250	Two	9000
run02	108	3		male	6	1	1	8000	2000	391587	2002	6000	6000	376824	15	376824	6005	3054	0	397643	0	397643	25	394589	946	2000	1	250	250	250	251	250	250	Six	8000
run02	108	3		male	7	5	5	9000	3500	410920	3503	3500	3500	397659	16	397659	3503	3014	0	418472	0	418472	23	415458	986	3500	16	250	250	250	250	250	250	Five	9000
run02	108	3		male	8	4	4	7000	3500	431755	3503	5500	5500	418494	22	418494	5504	3248	0	439290	0	439290	32	436042	752	3500	8	250	251	250	250	250	250	Four	7000
run02	108	3		male	9	5	5	7000	4000	452073	4003	5000	5000	439312	22	439312	5004	3107	0	460134	0	460134	35	457027	893	4000	16	250	250	250	250	250	251	Five	7000
run02	108	3		male	10	1	1	9000	3000	473925	3003	4000	4000	460163	29	460163	4004	3163	0	480991	0	480991	29	477828	837	3000	1	250	251	250	250	250	250	Six	9000
run02	108	3		male	11	2	2	6000	4000	493776	4003	6000	6000	481015	23	481014	6006	3518	0	501814	0	501814	35	498296	482	4000	2	250	250	250	250	250	251	Two	6000
run02	108	3		male	12	3	3	8000	4000	514594	4003	4000	4000	501833	19	501833	4003	2999	0	522664	0	522664	37	519665	1001	4000	4	250	250	250	250	250	251	Three	8000
run02	108	3		male	13	3	3	8000	2500	536946	2502	5500	5500	522684	20	522684	5505	3004	0	543520	0	543520	34	540516	996	2500	4	250	250	250	250	250	250	Three	8000
run02	108	3		male	14	2	2	8000	2000	558315	2002	6000	6000	543552	32	543552	6005	3452	0	564352	0	564352	35	560900	548	2000	2	250	250	250	251	250	250	Two	8000
run02	108	3		male	15	5	5	8000	2500	578649	2502	5500	5500	564387	35	564387	5505	3220	0	585205	0	585205	33	581985	780	2500	16	250	250	250	250	250	250	Five	8000
run02	108	3		male	16	4	4	10000	2000	600001	2002	4000	4000	585238	33	585238	4004	3493	0	606030	0	606030	27	602537	507	2000	8	250	251	250	250	250	250	Four	10000
run02	108	3		male	17	5	5	10000	2000	620819	2002	4000	4000	606056	26	606056	4004	3236	0	626874	0	626874	33	623638	764	2000	16	250	251	250	250	250	250	Five	10000
run02	108	3		male	18	4	4	8000	3500	640153	3503	4500	4500	626891	17	626891	4504	3421	0	647677	0	647677	21	644256	579	3500	8	250	250	250	250	250	251	Four	8000
run02	108	3		male	19	2	2	8000	3000	661454	3003	5000	5000	647692	15	647692	5005	3495	0	668486	0	668486	29	664991	505	3000	2	250	250	250	250	250	250	Two	8000
run02	108	3		male	20	1	1	6000	4000	681272	4003	6000	6000	668511	24	668510	6006	3232	0	689308	0	689308	19	686076	768	4000	1	250	250	250	250	250	251	Six	6000
run02	109	3		female	1	4	4	8000	3500	292071	3500	4500	4500	278823	32	278823	4499	3525	0	299612	0	299612	41	296087	475	3500	8	250	250	250	250	250	250	Four	8000
run02	109	3		female	2	1	1	7000	3000	313385	3000	6000	6000	299637	25	299637	5999	3411	0	320463	0	320463	39	317052	589	3000	1	250	250	250	250	250	250	Six	7000
run02	109	3		female	3	3	3	10000	2500	335749	2500	4500	4500	320501	38	320501	4500	3269	0	342318	0	342318	29	339049	731	2500	4	250	249	250	250	250	250	Three	10000
run02	109	3		female	4	3	3	6000	4000	355097	4000	6000	6000	342349	31	342349	5999	3126	0	363173	0	363173	29	360047	874	4000	4	250	250	250	250	250	250	Three	6000
run02	109	3		female	5	2	2	9000	2500	377461	2500	4500	4500	363213	40	363213	4499	3504	0	383998	0	383998	37	380494	496	2500	2	250	250	250	250	250	250	Two	9000
run02	109	3		female	6	1	1	8000	2000	398775	2000	6000	6000	384027	29	384027	5999	3392	0	404850	0	404850	34	401458	608	2000	1	250	249	250	250	250	250	Six	8000
run02	109	3		female	7	5	5	9000	3500	418140	3499	3500	3500	404891	41	404891	3500	3163	0	425702	0	425702	36	422539	837	3500	16	250	250	250	250	250	250	Five	9000
run02	109	3		female	8	4	4	7000	3500	438987	3500	5500	5500	425739	37	425739	5499	3641	0	446545	0	446545	58	442904	359	3500	8	250	250	250	250	250	250	Four	7000
run02	109	3		female	9	5	5	7000	4000	459318	4000	5000	5000	446570	25	446570	4999	3371	0	467372	0	467372	20	464001	629	4000	16	250	250	250	250	250	250	Five	7000
run02	109	3		female	10	1	1	9000	3000	481149	3000	4000	4000	467401	29	467401	3999	3232	0	488214	0	488214	34	484982	768	3000	1	250	250	250	250	250	250	Six	9000
run02	109	3		female	11	2	2	6000	4000	500997	3999	6000	6000	488248	34	488248	6000	3553	0	509033	0	509033	37	505480	447	4000	2	250	250	250	250	250	250	Two	6000
run02	109	3		female	12	3	3	8000	4000	521811	3999	4000	4000	509063	30	509063	3999	3274	0	529884	0	529884	40	526610	726	4000	4	250	250	250	250	250	250	Three	8000
run02	109	3		female	13	3	3	8000	2500	544158	2500	5500	5500	529910	26	529910	5499	3121	0	550729	0	550729	32	547608	879	2500	4	250	250	250	250	250	250	Three	8000
run02	109	3		female	14	2	2	8000	2000	565506	2000	6000	6000	550758	29	550758	5999	3427	0	571533	0	571533	27	568106	573	2000	2	250	250	250	250	250	250	Two	8000
run02	109	3		female	15	5	5	8000	2500	585820	2500	5500	5500	571572	39	571572	5499	3420	0	592390	0	592390	36	588970	580	2500	16	250	250	250	250	250	250	Five	8000
run02	109	3		female	16	4	4	10000	2000	607168	1999	4000	4000	592419	29	592419	4000	3474	0	613225	0	613225	58	609751	526	2000	8	250	250	250	250	250	250	Four	10000
run02	109	3		female	17	5	5	10000	2000	627999	1999	4000	4000	613250	25	613250	4000	3225	0	634073	0	634073	36	630848	775	2000	16	250	250	250	250	250	250	Five	10000
run02	109	3		female	18	3	4	8000	3500	647346	3500	4500	4500	634098	25	634098	4499	4000	0	654846	0	654846	0	650846		3500	8	250	250	250	250	250	250	Four	8000
run02	109	3		female	19	2	2	8000	3000	668627	3000	5000	5000	654879	33	654879	4999	3537	0	675664	0	675664	37	672127	463	3000	2	250	250	250	250	250	250	Two	8000
run02	109	3		female	20	1	1	6000	4000	688441	4000	6000	6000	675693	29	675693	5999	3347	0	696505	0	696505	29	693158	653	4000	1	250	250	250	250	250	249	Six	6000
run02	110	1		female	1	4	4	8000	3500	147427	3500	4500	4500	134179	32	134179	4499	3000	0	154960	0	154960	33	151960	1000	3500	8	250	249	250	250	250	250	Four	8000
run02	110	1		female	2	1	1	7000	3000	168742	2999	6000	6000	154993	33	154993	5999	2773	0	175797	0	175797	26	173024	1227	3000	1	250	250	250	250	250	250	Six	7000
run02	110	1		female	3	3	3	10000	2500	191072	2500	4500	4500	175824	27	175824	4500	2762	0	197634	0	197634	27	194872	1238	2500	4	250	250	250	250	250	250	Three	10000
run02	110	1		female	4	3	3	6000	4000	210420	4000	6000	6000	197672	38	197672	5999	2978	0	218481	0	218481	19	215503	1022	4000	4	250	250	250	250	250	250	Three	6000
run02	110	1		female	5	2	2	9000	2500	232767	2500	4500	4500	218519	38	218519	4500	3321	0	239305	0	239305	38	235984	679	2500	2	250	250	250	249	250	250	Two	9000
run02	110	1		female	6	1	1	8000	2000	254082	1999	6000	6000	239333	28	239333	6000	3067	0	260148	0	260148	32	257081	933	2000	1	250	250	250	250	250	250	Six	8000
run02	110	1		female	7	5	5	9000	3500	273429	3500	3500	3500	260181	33	260181	3500	2968	0	280980	0	280980	20	278012	1032	3500	16	250	250	250	250	250	250	Five	9000
run02	110	1		female	8	4	4	7000	3500	294260	3500	5500	5500	281012	32	281012	5499	3465	0	301808	0	301808	48	298343	535	3500	8	250	250	250	250	250	250	Four	7000
run02	110	1		female	9	5	5	7000	4000	314575	3999	5000	5000	301826	18	301826	4999	3039	0	322646	0	322646	33	319607	961	4000	16	250	250	250	250	250	250	Five	7000
run02	110	1		female	10	1	1	9000	3000	336422	3000	4000	4000	322674	28	322674	3999	3001	0	343489	0	343489	35	340488	999	3000	1	250	250	250	250	250	250	Six	9000
run02	110	1		female	11	2	2	6000	4000	356270	3999	6000	6000	343521	32	343521	5999	3273	0	364309	0	364309	40	361036	727	4000	2	250	250	250	250	250	250	Two	6000
run02	110	1		female	12	3	3	8000	4000	377084	3999	4000	4000	364335	26	364335	4000	2571	0	385138	0	385138	28	382567	1429	4000	4	250	250	250	250	250	250	Three	8000
run02	110	1		female	13	3	3	8000	2500	399415	2499	5500	5500	385166	28	385166	5500	2883	0	405980	0	405980	39	403097	1117	2500	4	250	250	250	250	250	250	Three	8000
run02	110	1		female	14	2	2	8000	2000	420762	2000	6000	6000	406014	34	406014	5999	3226	0	426804	0	426804	41	423578	774	2000	2	250	250	250	250	250	250	Two	8000
run02	110	1		female	15	5	5	8000	2500	441076	2500	5500	5500	426828	24	426828	5499	3009	0	447635	0	447635	27	444626	991	2500	16	250	250	250	250	250	250	Five	8000
run02	110	1		female	16	4	4	10000	2000	462407	2000	4000	4000	447659	24	447659	3999	3257	0	468447	0	468447	40	465190	743	2000	8	250	250	250	250	250	250	Four	10000
run02	110	1		female	17	5	5	10000	2000	483221	2000	4000	4000	468473	26	468473	4000	2800	0	489288	0	489288	35	486488	1200	2000	16	250	249	250	250	250	250	Five	10000
run02	110	1		female	18	4	4	8000	3500	502569	3500	4500	4500	489321	33	489321	4499	2457	0	510109	0	510109	40	507652	1543	3500	8	250	250	250	250	250	250	Four	8000
run02	110	1		female	19	2	2	8000	3000	523883	3000	5000	5000	510135	26	510135	4999	3336	0	530919	0	530919	36	527583	664	3000	2	250	250	250	250	250	250	Two	8000
run02	110	1		female	20	1	1	6000	4000	543698	3999	6000	6000	530949	30	530949	6000	3105	0	551769	0	551769	38	548664	895	4000	1	250	250	250	250	250	250	Six	6000
run02	111	4		male	1	4	4	8000	3500	35537	3503	4500	4500	22276	26	22276	4503	3431	0	43072	0	43072	32	39641	569	3500	8	250	251	250	250	250	250	Four	8000
run02	111	4		male	2	1	1	7000	3000	56872	3003	6000	6000	43110	38	43110	6006	3333	0	63959	0	63959	42	60626	667	3000	1	250	250	250	250	250	250	Six	7000
run02	111	4		male	3	3	3	10000	2500	79258	2503	4500	4500	63995	36	63995	4504	3335	0	85830	0	85830	33	82495	665	2500	4	250	250	250	250	250	250	Three	10000
run02	111	4		male	4	3	3	6000	4000	98625	4004	6000	6000	85864	34	85864	6006	3368	0	106697	0	106697	28	103329	632	4000	4	250	250	250	250	250	250	Three	6000
run02	111	4		male	5	2	2	9000	2500	120995	2502	4500	4500	106733	35	106732	4504	3518	0	127532	0	127532	35	124014	482	2500	2	250	250	250	251	250	250	Two	9000
run02	111	4		male	6	1	1	8000	2000	142330	2002	6000	6000	127567	35	127567	6005	3408	0	148407	0	148407	37	144999	592	2000	1	250	251	250	250	250	250	Six	8000
run02	111	4		male	7	5	5	9000	3500	161697	3503	3500	3500	148435	28	148435	3503	3424	0	169275	0	169275	42	165851	576	3500	16	250	251	250	250	250	250	Five	9000
run02	111	4		male	8	4	4	7000	3500	182565	3503	5500	5500	169304	29	169304	5504	3589	0	190124	0	190124	56	186535	411	3500	8	250	251	250	250	250	250	Four	7000
run02	111	4		male	9	5	5	7000	4000	202916	4004	5000	5000	190155	31	190155	5004	3046	0	210983	0	210983	27	207937	954	4000	16	250	250	250	250	250	250	Five	7000
run02	111	4		male	10	1	1	9000	3000	224769	3002	4000	4000	211007	24	211007	4003	3454	0	231826	0	231826	23	228372	546	3000	1	250	250	250	250	250	251	Six	9000
run02	111	4		male	11	2	2	6000	4000	244619	4004	6000	6000	231858	32	231858	6005	3492	0	252649	0	252649	25	249157	508	4000	2	250	250	250	250	250	250	Two	6000
run02	111	4		male	12	3	3	8000	4000	265437	4004	4000	4000	252676	27	252676	4004	3064	0	273506	0	273506	32	270442	936	4000	4	250	250	250	250	250	250	Three	8000
run02	111	4		male	13	3	3	8000	2500	287807	2502	5500	5500	273544	38	273544	5505	3214	0	294374	0	294374	23	291160	786	2500	4	250	250	250	251	250	250	Three	8000
run02	111	4		male	14	2	2	8000	2000	309175	2002	6000	6000	294413	39	294413	6005	3490	0	315218	0	315218	41	311728	510	2000	2	250	250	250	250	250	250	Two	8000
run02	111	4		male	15	5	5	8000	2500	329510	2502	5500	5500	315247	29	315247	5505	3413	0	336076	0	336076	33	332663	587	2500	16	250	250	250	251	250	250	Five	8000
run02	111	4		male	16	4	4	10000	2000	350878	2002	4000	4000	336116	40	336116	4003	3523	0	356937	0	356937	57	353414	477	2000	8	250	250	250	250	250	250	Four	10000
run02	111	4		male	17	5	5	10000	2000	371730	2002	4000	4000	356967	30	356967	4004	3333	0	377799	0	377799	39	374466	667	2000	16	250	250	250	251	250	250	Five	10000
run02	111	4		male	18	4	4	8000	3500	391097	3503	4500	4500	377835	36	377835	4504	3630	0	398630	0	398630	30	395000	370	3500	8	250	250	250	251	250	250	Four	8000
run02	111	4		male	19	2	2	8000	3000	412415	3003	5000	5000	398653	23	398653	5005	3689	0	419457	0	419457	39	415768	311	3000	2	250	250	250	250	250	250	Two	8000
run02	111	4		male	20	1	1	6000	4000	432249	4004	6000	6000	419488	31	419488	6005	3444	0	440314	0	440314	31	436870	556	4000	1	250	250	250	250	250	250	Six	6000
run02	112	2		female	1	4	4	8000	3500	52060	3503	4500	4500	38798	25	38798	4504	3000	0	59597	0	59597	34	56597	1000	3500	8	250	251	250	250	250	250	Four	8000
run02	112	2		female	2	1	1	7000	3000	73395	3003	6000	6000	59633	36	59633	6005	2700	0	80466	0	80466	36	77766	1300	3000	1	250	250	250	250	250	250	Six	7000
run02	112	2		female	3	3	3	10000	2500	95765	2502	4500	4500	80501	35	80501	4504	4000	0	102267	0	102267	2	98267		2500	4	250	250	250	250	250	251	Three	10000
run02	112	2		female	4	3	3	6000	4000	115065	4003	6000	6000	102304	37	102304	6005	4000	0	123068	0	123068	3	119068		4000	4	250	250	250	251	250	250	Three	6000
run02	112	2		female	5	2	2	9000	2500	137368	2502	4500	4500	123105	37	123105	4504	3168	0	143905	0	143905	35	140737	832	2500	2	250	250	250	250	250	251	Two	9000
run02	112	2		female	6	1	1	8000	2000	158703	2002	6000	6000	143940	35	143940	6005	2737	0	164759	0	164759	34	162022	1263	2000	1	250	250	250	251	250	250	Six	8000
run02	112	2		female	7	5	5	9000	3500	178053	3503	3500	3500	164792	32	164791	3504	2912	0	185636	0	185636	41	182724	1088	3500	16	250	251	250	250	250	250	Five	9000
run02	112	2		female	8	4	4	7000	3500	198921	3503	5500	5500	185660	24	185660	5504	3174	0	206466	0	206466	42	203292	826	3500	8	250	250	250	250	250	250	Four	7000
run02	112	2		female	9	5	5	7000	4000	219256	4003	5000	5000	206495	29	206495	5004	2576	0	227336	0	227336	40	224760	1424	4000	16	250	250	250	250	250	251	Five	7000
run02	112	2		female	10	3	1	9000	3000	241125	3002	4000	4000	227363	27	227363	4003	4000	0	248127	0	248127	2	244127		3000	1	250	250	250	250	250	251	Six	9000
run02	112	2		female	11	2	2	6000	4000	260909	4003	6000	6000	248147	20	248147	6006	3066	0	268946	0	268946	34	265880	934	4000	2	250	250	250	250	250	251	Two	6000
run02	112	2		female	12	3	3	8000	4000	281743	4004	4000	4000	268982	36	268982	4004	4000	0	289747	0	289747	4	285747		4000	4	250	250	250	250	250	250	Three	8000
run02	112	2		female	13	3	3	8000	2500	304046	2502	5500	5500	289784	37	289784	5505	4000	0	310548	0	310548	2	306548		2500	4	250	250	250	250	250	250	Three	8000
run02	112	2		female	14	2	2	8000	2000	325348	2002	6000	6000	310585	37	310585	6005	3068	0	331385	0	331385	35	328317	932	2000	2	250	251	250	250	250	250	Two	8000
run02	112	2		female	15	5	5	8000	2500	345682	2503	5500	5500	331420	35	331420	5505	2826	0	352262	0	352262	36	349436	1174	2500	16	250	250	250	250	250	250	Five	8000
run02	112	2		female	16	4	4	10000	2000	367051	2002	4000	4000	352288	26	352288	4004	3198	0	373085	0	373085	32	369887	802	2000	8	250	251	250	250	250	250	Four	10000
run02	112	2		female	17	5	5	10000	2000	387886	2002	4000	4000	373123	38	373123	4003	2888	0	393960	0	393960	34	391072	1112	2000	16	250	250	250	251	250	250	Five	10000
run02	112	2		female	18	4	4	8000	3500	407253	3503	4500	4500	393991	31	393991	4504	3224	0	414797	0	414797	41	411573	776	3500	8	250	250	250	251	250	250	Four	8000
run02	112	2		female	19	2	2	8000	3000	428588	3003	5000	5000	414826	29	414826	5004	3132	0	435623	0	435623	32	432491	868	3000	2	250	251	250	250	250	250	Two	8000
run02	112	2		female	20	1	1	6000	4000	448422	4003	6000	6000	435661	38	435661	6005	2862	0	456505	0	456505	49	453643	1138	4000	1	250	250	250	251	250	250	Six	6000
run02	113	2		male	1	4	4	8000	3500	42548	3503	4500	4500	29287	26	29287	4504	3034	0	50069	0	50069	18	47035	966	3500	8	250	250	250	250	250	250	Four	8000
run02	113	2		male	2	1	1	7000	3000	63850	3003	6000	6000	50088	19	50088	6005	2693	0	70914	0	70914	29	68221	1307	3000	1	250	251	250	250	250	250	Six	7000
run02	113	2		male	3	3	3	10000	2500	86203	2502	4500	4500	70940	26	70940	4503	2433	0	92756	0	92756	29	90323	1567	2500	4	250	250	250	251	250	250	Three	10000
run02	113	2		male	4	3	3	6000	4000	105536	4004	6000	6000	92775	19	92775	6005	2571	0	113595	0	113595	27	111024	1429	4000	4	250	250	250	250	250	250	Three	6000
run02	113	2		male	5	2	2	9000	2500	127872	2503	4500	4500	113610	15	113610	4504	3331	0	134406	0	134406	31	131075	669	2500	2	250	250	250	250	250	250	Two	9000
run02	113	2		male	6	1	1	8000	2000	149191	2002	6000	6000	134428	22	134428	6005	3072	0	155249	0	155249	23	152177	928	2000	1	250	251	250	250	250	250	Six	8000
run02	113	2		male	7	5	5	9000	3500	168541	3503	3500	3500	155280	31	155280	3503	2993	0	176088	0	176088	14	173095	1007	3500	16	250	250	250	250	250	250	Five	9000
run02	113	2		male	8	4	4	7000	3500	189376	3503	5500	5500	176115	27	176115	5504	3159	0	196906	0	196906	27	193747	841	3500	8	250	251	250	250	250	250	Four	7000
run02	113	2		male	9	5	5	7000	4000	209694	4003	5000	5000	196933	27	196933	5004	2579	0	217728	0	217728	15	215149	1421	4000	16	250	250	250	251	250	250	Five	7000
run02	113	2		male	10	1	1	9000	3000	231513	3002	4000	4000	217751	23	217751	4003	2892	0	238558	0	238558	29	235666	1108	3000	1	250	250	250	251	250	250	Six	9000
run02	113	2		male	11	2	2	6000	4000	251347	4003	6000	6000	238586	28	238586	6005	2946	0	259381	0	259381	31	256435	1054	4000	2	250	250	250	250	250	251	Two	6000
run02	113	2		male	12	3	3	8000	4000	272165	4003	4000	4000	259404	23	259404	4003	2686	0	280222	0	280222	22	277536	1314	4000	4	250	250	250	251	250	250	Three	8000
run02	113	2		male	13	3	3	8000	2500	294501	2502	5500	5500	280239	17	280239	5504	1886	0	301041	0	301041	18	299155	2114	2500	4	250	251	250	250	250	250	Three	8000
run02	113	2		male	14	2	2	8000	2000	315820	2001	6000	6000	301057	16	301057	6005	3269	0	321841	0	321841	20	318572	731	2000	2	250	250	250	250	250	251	Two	8000
run02	113	2		male	15	5	5	8000	2500	336121	2502	5500	5500	321858	17	321858	5505	3053	0	342677	0	342677	26	339624	947	2500	16	250	250	250	250	250	251	Five	8000
run02	113	2		male	16	4	4	10000	2000	357472	2002	4000	4000	342710	33	342710	4003	3269	0	363527	0	363527	53	360258	731	2000	8	250	250	250	250	250	250	Four	10000
run02	113	2		male	17	5	5	10000	2000	378307	2002	4000	4000	363545	17	363544	4004	3064	0	384374	0	384374	34	381310	936	2000	16	250	250	250	250	250	250	Five	10000
run02	113	2		male	18	4	4	8000	3500	397658	3503	4500	4500	384396	22	384396	4504	3375	0	405186	0	405186	25	401811	625	3500	8	250	250	250	250	250	251	Four	8000
run02	113	2		male	19	2	2	8000	3000	418993	3002	5000	5000	405231	45	405231	5004	3266	0	426029	0	426029	34	422763	734	3000	2	250	250	250	251	250	250	Two	8000
run02	113	2		male	20	1	1	6000	4000	438827	4003	6000	6000	426066	37	426066	6005	3109	0	446890	0	446890	29	443781	891	4000	1	250	250	250	250	250	251	Six	6000
run02	114	1		male	1	4	4	8000	3500	186911	3503	4500	4500	173650	26	173650	4504	3277	0	194442	0	194442	28	191165	723	3500	8	250	250	250	250	250	250	Four	8000
run02	114	1		male	2	1	1	7000	3000	208230	3002	6000	6000	194468	26	194468	6005	3090	0	215290	0	215290	24	212200	910	3000	1	250	250	250	251	250	250	Six	7000
run02	114	1		male	3	3	3	10000	2500	230583	2502	4500	4500	215319	29	215319	4504	3184	0	237136	0	237136	26	233952	816	2500	4	250	250	250	250	250	251	Three	10000
run02	114	1		male	4	3	3	6000	4000	249916	4004	6000	6000	237155	19	237155	6005	3072	0	257959	0	257959	18	254887	928	4000	4	250	250	250	250	250	250	Three	6000
run02	114	1		male	5	2	2	9000	2500	272252	2502	4500	4500	257990	31	257990	4504	3366	0	278771	0	278771	17	275405	634	2500	2	250	250	250	250	250	250	Two	9000
run02	114	1		male	6	1	1	8000	2000	293554	2002	6000	6000	278791	20	278791	6006	3164	0	299604	0	299604	30	296440	836	2000	1	250	250	250	250	250	250	Six	8000
run02	114	1		male	7	5	5	9000	3500	312888	3503	3500	3500	299626	22	299626	3503	3075	0	320433	0	320433	21	317358	925	3500	16	250	250	250	251	250	250	Five	9000
run02	114	1		male	8	4	4	7000	3500	333723	3503	5500	5500	320461	28	320461	5505	2946	0	341256	0	341256	30	338310	1054	3500	8	250	250	250	250	250	251	Four	7000
run02	114	1		male	9	5	5	7000	4000	354040	4004	5000	5000	341279	23	341279	5005	2684	0	362112	0	362112	38	359428	1316	4000	16	250	250	250	250	250	250	Five	7000
run02	114	1		male	10	1	1	9000	3000	375909	3003	4000	4000	362147	35	362147	4004	3026	0	382989	0	382989	38	379963	974	3000	1	250	250	250	250	250	250	Six	9000
run02	114	1		male	11	2	2	6000	4000	395777	4003	6000	6000	383016	26	383015	6006	3424	0	403805	0	403805	25	400381	576	4000	2	250	250	250	250	250	251	Two	6000
run02	114	1		male	12	3	3	8000	4000	416595	4003	4000	4000	403834	29	403834	4003	3112	0	424661	0	424661	35	421549	888	4000	4	250	250	250	250	250	251	Three	8000
run02	114	1		male	13	3	3	8000	2500	438948	2502	5500	5500	424685	24	424685	5505	3067	0	445518	0	445518	34	442451	933	2500	4	250	250	250	250	250	251	Three	8000
run02	114	1		male	14	2	2	8000	2000	460316	2002	6000	6000	445553	35	445553	6005	3462	0	466347	0	466347	29	462885	538	2000	2	250	251	250	250	250	250	Two	8000
run02	114	1		male	15	5	5	8000	2500	480634	2502	5500	5500	466371	24	466371	5505	3064	0	487201	0	487201	35	484137	936	2500	16	250	250	250	251	250	250	Five	8000
run02	114	1		male	16	4	4	10000	2000	502002	2002	4000	4000	487240	39	487240	4003	3303	0	508041	0	508041	37	504738	697	2000	8	250	250	250	250	250	250	Four	10000
run02	114	1		male	17	5	5	10000	2000	522821	2001	4000	4000	508058	17	508058	4003	3196	0	528886	0	528886	38	525690	804	2000	16	250	250	250	250	250	251	Five	10000
run02	114	1		male	18	4	4	8000	3500	542171	3503	4500	4500	528909	23	528909	4504	3416	0	549707	0	549707	33	546291	584	3500	8	250	250	250	251	250	250	Four	8000
run02	114	1		male	19	2	2	8000	3000	563506	3003	5000	5000	549744	37	549744	5004	3532	0	570541	0	570541	32	567009	468	3000	2	250	251	250	250	250	250	Two	8000
run02	114	1		male	20	1	1	6000	4000	583340	4003	6000	6000	570579	38	570579	6005	3145	0	591406	0	591406	21	588261	855	4000	1	250	251	250	250	250	250	Six	6000
run02	115	3		female	1	4	4	8000	3500	331204	3500	4500	4500	317955	32	317955	4500	3097	0	338734	0	338734	30	335637	903	3500	8	250	250	250	250	250	250	Four	8000
run02	115	3		female	2	1	1	7000	3000	352519	3000	6000	6000	338771	36	338770	6000	2353	0	359589	0	359589	38	357236	1647	3000	1	250	250	250	250	250	250	Six	7000
run02	115	3		female	3	3	3	10000	2500	374868	2500	4500	4500	359619	30	359619	4500	2375	0	381426	0	381426	29	379051	1625	2500	4	250	250	250	250	250	250	Three	10000
run02	115	3		female	4	3	3	6000	4000	394200	3999	6000	6000	381451	25	381451	5999	2603	0	402269	0	402269	36	399666	1397	4000	4	250	250	250	250	250	250	Three	6000
run02	115	3		female	5	2	2	9000	2500	416548	2500	4500	4500	402299	30	402299	4500	2890	0	423088	0	423088	40	420198	1110	2500	2	250	250	250	250	250	250	Two	9000
run02	115	3		female	6	1	1	8000	2000	437863	2000	6000	6000	423114	26	423114	6000	2460	0	443939	0	443939	41	441479	1540	2000	1	250	250	250	250	250	250	Six	8000
run02	115	3		female	7	5	5	9000	3500	457212	3499	3500	3500	443963	24	443963	3499	2661	0	464789	0	464789	35	462128	1339	3500	16	250	250	250	250	250	250	Five	9000
run02	115	3		female	8	4	4	7000	3500	478077	3499	5500	5500	464828	39	464828	5499	3123	0	485633	0	485633	57	482510	877	3500	8	250	250	250	250	250	250	Four	7000
run02	115	3		female	9	5	5	7000	4000	498409	3999	5000	5000	485660	26	485659	5000	2501	0	506492	0	506492	42	503991	1499	4000	16	250	250	250	250	250	250	Five	7000
run02	115	3		female	10	1	1	9000	3000	520274	2999	4000	4000	506525	33	506525	3999	2510	0	527350	0	527350	35	524840	1490	3000	1	250	250	250	250	250	250	Six	9000
run02	115	3		female	11	2	2	6000	4000	540139	3999	6000	6000	527390	40	527390	5999	2718	0	548173	0	548173	35	545455	1282	4000	2	250	250	250	250	250	250	Two	6000
run02	115	3		female	12	3	3	8000	4000	560954	4000	4000	4000	548205	32	548205	4000	2696	0	569033	0	569033	37	566337	1304	4000	4	250	250	250	250	250	250	Three	8000
run02	115	3		female	13	3	3	8000	2500	583319	2500	5500	5500	569070	37	569070	5500	2132	0	589884	0	589884	28	587752	1868	2500	4	250	250	250	250	250	250	Three	8000
run02	115	3		female	14	2	2	8000	2000	604667	2000	6000	6000	589918	34	589918	6000	2703	0	610703	0	610703	36	608000	1297	2000	2	250	250	250	250	250	250	Two	8000
run02	115	3		female	15	5	5	8000	2500	624983	2499	5500	5500	610734	31	610734	5499	2847	0	631546	0	631546	31	628699	1153	2500	16	250	250	250	250	250	250	Five	8000
run02	115	3		female	16	4	4	10000	2000	646331	2000	4000	4000	631582	36	631582	4000	3104	0	652385	0	652385	54	649281	896	2000	8	250	250	250	250	250	250	Four	10000
run02	115	3		female	17	5	5	10000	2000	667163	2000	4000	4000	652414	29	652414	3999	2473	0	673235	0	673235	31	670762	1527	2000	16	250	250	250	250	250	250	Five	10000
run02	115	3		female	18	4	4	8000	3500	686511	3500	4500	4500	673262	27	673262	4500	3016	0	694044	0	694044	33	691028	984	3500	8	250	250	250	250	250	250	Four	8000
run02	115	3		female	19	2	2	8000	3000	707826	3000	5000	5000	694077	33	694077	5000	3079	0	714855	0	714855	29	711776	921	3000	2	250	250	250	250	250	250	Two	8000
run02	115	3		female	20	1	1	6000	4000	727642	3999	6000	6000	714893	37	714892	6000	2276	0	735700	0	735700	29	733424	1724	4000	1	250	250	250	250	250	250	Six	6000
run02	116	2		male	1	4	4	8000	3500	32358	3500	4500	4500	19110	32	19109	4500	3437	0	39895	0	39895	37	36458	563	3500	8	250	249	250	250	250	250	Four	8000
run02	116	2		male	2	1	1	7000	3000	53674	2999	6000	6000	39925	30	39925	5999	3190	0	60730	0	60730	31	57540	810	3000	1	250	250	250	250	250	250	Six	7000
run02	116	2		male	3	3	3	10000	2500	76005	2500	4500	4500	60756	26	60756	4500	2929	0	82584	0	82584	42	79655	1071	2500	4	250	250	250	250	250	250	Three	10000
run02	116	2		male	4	3	3	6000	4000	95370	4000	6000	6000	82621	37	82621	6000	2478	0	103431	0	103431	28	100953	1522	4000	4	250	251	250	249	250	250	Three	6000
run02	116	2		male	5	2	2	9000	2500	117719	2500	4500	4500	103470	39	103470	4500	3335	0	124254	0	124254	35	120919	665	2500	2	250	250	250	250	250	250	Two	9000
run02	116	2		male	6	2	1	8000	2000	139034	2000	6000	6000	124285	31	124285	6000	990	0	145074	0	145074	40	144084	3010	2000	1	250	250	250	250	250	250	Six	8000
run02	116	2		male	7	5	5	9000	3500	158349	3500	3500	3500	145100	26	145100	3500	3294	0	165909	0	165909	19	162615	706	3500	16	250	250	250	250	250	250	Five	9000
run02	116	2		male	8	4	4	7000	3500	179181	3500	5500	5500	165932	23	165932	5499	3565	0	186712	0	186712	31	183147	435	3500	8	250	250	250	250	250	250	Four	7000
run02	116	2		male	9	5	5	7000	4000	199496	4000	5000	5000	186747	35	186747	5000	3234	0	207546	0	207546	28	204312	766	4000	16	250	250	250	250	250	250	Five	7000
run02	116	2		male	10	1	1	9000	3000	221328	3000	4000	4000	207579	33	207579	4000	3136	0	228397	0	228397	34	225261	864	3000	1	250	250	250	250	250	250	Six	9000
run02	116	2		male	11	2	2	6000	4000	241176	4000	6000	6000	228427	30	228427	6000	3453	0	249212	0	249212	36	245759	547	4000	2	250	250	250	250	250	250	Two	6000
run02	116	2		male	12	2	3	8000	4000	261991	4000	4000	4000	249242	30	249242	4000	3516	0	270024	0	270024	33	266508	484	4000	4	250	250	250	250	250	250	Three	8000
run02	116	2		male	13	3	3	8000	2500	284306	2500	5500	5500	270058	33	270057	5500	2706	0	290879	0	290879	34	288173	1294	2500	4	250	250	250	250	250	250	Three	8000
run02	116	2		male	14	2	2	8000	2000	305655	2000	6000	6000	290906	27	290906	5999	2941	0	311696	0	311696	40	308755	1059	2000	2	250	250	250	250	250	250	Two	8000
run02	116	2		male	15	5	5	8000	2500	325970	2500	5500	5500	311721	25	311721	5500	2991	0	332511	0	332511	22	329520	1009	2500	16	250	250	250	250	250	250	Five	8000
run02	116	2		male	16	3	4	10000	2000	347285	2000	4000	4000	332536	25	332536	4000	4000	0	353285	0	353285	0	349285		2000	8	250	250	250	250	250	250	Four	10000
run02	116	2		male	17	5	5	10000	2000	368067	2000	4000	4000	353318	33	353318	4000	3070	0	374170	0	374170	58	371100	930	2000	16	250	250	250	250	250	250	Five	10000
run02	116	2		male	18	4	4	8000	3500	387449	3499	4500	4500	374200	30	374200	4499	3626	0	394991	0	394991	43	391365	374	3500	8	250	250	250	250	250	250	Four	8000
run02	116	2		male	19	2	2	8000	3000	408780	3000	5000	5000	395032	40	395031	5000	3539	0	415819	0	415819	39	412280	461	3000	2	250	249	250	250	250	250	Two	8000
run02	116	2		male	20	1	1	6000	4000	428596	3999	6000	6000	415847	28	415847	5999	3156	0	436668	0	436668	39	433512	844	4000	1	250	250	250	250	250	250	Six	6000
run02	117	2		male	1	4	4	8000	3500	71272	3499	4500	4500	58023	33	58023	4499	3333	0	78804	0	78804	33	75471	667	3500	8	250	250	250	250	250	250	Four	8000
run02	117	2		male	2	1	1	7000	3000	92587	3000	6000	6000	78838	34	78838	5999	3343	0	99663	0	99663	34	96320	657	3000	1	250	250	250	250	250	250	Six	7000
run02	117	2		male	3	3	3	10000	2500	114935	2500	4500	4500	99686	23	99686	4500	3063	0	121515	0	121515	38	118452	937	2500	4	250	250	250	250	250	250	Three	10000
run02	117	2		male	4	3	3	6000	4000	134300	4000	6000	6000	121551	36	121551	6000	2649	0	142366	0	142366	31	139717	1351	4000	4	250	249	250	250	250	250	Three	6000
run02	117	2		male	5	2	2	9000	2500	156649	2500	4500	4500	142400	34	142400	4500	3567	0	163182	0	163182	33	159615	433	2500	2	250	250	250	250	250	250	Two	9000
run02	117	2		male	6	1	1	8000	2000	177964	2000	6000	6000	163215	33	163215	6000	3276	0	184040	0	184040	31	180764	724	2000	1	250	250	250	250	250	250	Six	8000
run02	117	2		male	7	5	5	9000	3500	197312	3500	3500	3500	184064	23	184063	3500	3204	0	204883	0	204883	42	201679	796	3500	16	250	250	250	250	250	250	Five	9000
run02	117	2		male	8	4	4	7000	3500	218161	3500	5500	5500	204912	29	204912	5499	3456	0	225717	0	225717	56	222261	544	3500	8	250	250	250	250	250	250	Four	7000
run02	117	2		male	9	5	5	7000	4000	238493	3999	5000	5000	225744	27	225744	4999	3261	0	246553	0	246553	31	243292	739	4000	16	250	250	250	250	250	250	Five	7000
run02	117	2		male	10	1	1	9000	3000	260341	3000	4000	4000	246592	39	246592	4000	3084	0	267408	0	267408	31	264324	916	3000	1	250	250	250	250	250	250	Six	9000
run02	117	2		male	11	2	2	6000	4000	280190	3999	6000	6000	267441	32	267440	6000	3489	0	288228	0	288228	39	284739	511	4000	2	250	250	250	250	250	250	Two	6000
run02	117	2		male	12	3	3	8000	4000	301005	3999	4000	4000	288256	28	288256	3999	2990	0	309061	0	309061	27	306071	1010	4000	4	250	250	250	250	250	250	Three	8000
run02	117	2		male	13	3	3	8000	2500	323336	2500	5500	5500	309087	26	309087	5500	2764	0	329900	0	329900	28	327136	1236	2500	4	250	250	250	250	250	250	Three	8000
run02	117	2		male	14	2	2	8000	2000	344685	2000	6000	6000	329936	36	329936	5999	3337	0	350722	0	350722	37	347385	663	2000	2	250	250	250	250	250	250	Two	8000
run02	117	2		male	15	5	5	8000	2500	365000	2500	5500	5500	350751	29	350751	5500	3332	0	371565	0	371565	38	368233	668	2500	16	250	250	250	250	250	250	Five	8000
run02	117	2		male	16	4	4	10000	2000	386348	2000	4000	4000	371600	34	371599	4000	2961	0	392409	0	392409	61	389448	1039	2000	8	250	250	250	250	250	250	Four	10000
run02	117	2		male	17	5	5	10000	2000	407180	2000	4000	4000	392431	22	392431	4000	2772	0	413252	0	413252	29	410480	1228	2000	16	250	250	250	250	250	250	Five	10000
run02	117	2		male	18	4	4	8000	3500	426529	3499	4500	4500	413280	28	413280	4499	3393	0	434055	0	434055	27	430662	607	3500	8	250	250	250	250	250	250	Four	8000
run02	117	2		male	19	2	2	8000	3000	447844	3000	5000	5000	434095	40	434095	4999	3537	0	454881	0	454881	37	451344	463	3000	2	250	250	250	250	250	250	Two	8000
run02	117	2		male	20	1	1	6000	4000	467659	4000	6000	6000	454910	29	454910	5999	2962	0	475721	0	475721	29	472759	1038	4000	1	250	250	250	250	250	250	Six	6000
run02	118	1		female	1	4	4	8000	3500	150001	3500	4500	4500	136753	32	136752	4500	244	0	157612	0	157612	39	157368	3756	3500	8	250	250	250	249	250	250	Four	8000
run02	118	1		female	2	1	1	7000	3000	171400	3000	6000	6000	157651	39	157651	5999	2406	0	178472	0	178472	41	176066	1594	3000	1	250	250	250	250	250	250	Six	7000
run02	118	1		female	3	3	3	10000	2500	193748	2500	4500	4500	178499	27	178499	4500	2279	0	200310	0	200310	30	198031	1721	2500	4	250	250	250	250	250	250	Three	10000
run02	118	1		female	4	3	3	6000	4000	213080	4000	6000	6000	200331	21	200331	6000	2704	0	221150	0	221150	37	218446	1296	4000	4	250	250	250	250	250	250	Three	6000
run02	118	1		female	5	2	2	9000	2500	235428	2500	4500	4500	221180	30	221180	4499	2655	0	241966	0	241966	38	239311	1345	2500	2	250	249	250	250	250	250	Two	9000
run02	118	1		female	6	1	1	8000	2000	256744	1999	6000	6000	241995	29	241995	5999	2113	0	262806	0	262806	29	260693	1887	2000	1	250	250	250	250	250	250	Six	8000
run02	118	1		female	7	5	5	9000	3500	276075	3500	3500	3500	262827	20	262826	3500	2712	0	283637	0	283637	37	280925	1288	3500	16	250	249	250	251	250	249	Five	9000
run02	118	1		female	8	4	4	7000	3500	296907	3500	5500	5500	283658	21	283658	5500	3175	0	304449	0	304449	42	301274	825	3500	8	250	250	250	250	250	250	Four	7000
run02	118	1		female	9	5	5	7000	4000	317239	4000	5000	5000	304490	41	304490	5000	3020	0	325309	0	325309	33	322289	980	4000	16	250	250	250	250	250	250	Five	7000
run02	118	1		female	10	1	1	9000	3000	339087	3000	4000	4000	325339	29	325338	4000	2439	0	346143	0	346143	32	343704	1561	3000	1	250	250	250	250	250	250	Six	9000
run02	118	1		female	11	2	2	6000	4000	358919	4000	6000	6000	346170	27	346170	6000	2696	0	366948	0	366948	29	364252	1304	4000	2	250	250	250	250	250	250	Two	6000
run02	118	1		female	12	3	3	8000	4000	379718	3999	4000	4000	366969	21	366969	3999	2352	0	387786	0	387786	35	385434	1648	4000	4	250	250	250	250	250	250	Three	8000
run02	118	1		female	13	3	3	8000	2500	402066	2500	5500	5500	387817	31	387817	5500	2929	0	408611	0	408611	27	405682	1071	2500	4	250	250	250	250	250	250	Three	8000
run02	118	1		female	14	2	2	8000	2000	423381	2000	6000	6000	408632	21	408632	6000	3030	0	429411	0	429411	30	426381	970	2000	2	250	250	250	250	250	250	Two	8000
run02	118	1		female	15	5	5	8000	2500	443680	2499	5500	5500	429431	20	429431	5499	2824	0	450237	0	450237	39	447413	1176	2500	16	250	250	250	250	250	250	Five	8000
run02	118	1		female	16	4	4	10000	2000	465011	2000	4000	4000	450263	25	450262	4000	2957	0	471035	0	471035	24	468078	1043	2000	8	250	250	250	250	250	250	Four	10000
run02	118	1		female	17	5	5	10000	2000	485810	2000	4000	4000	471061	26	471061	4000	2799	0	491859	0	491859	22	489060	1201	2000	16	250	250	250	250	250	250	Five	10000
run02	118	1		female	18	4	4	8000	3500	505125	3500	4500	4500	491876	17	491876	4500	3323	0	512648	0	512648	23	509325	677	3500	8	250	250	250	250	250	250	Four	8000
run02	118	1		female	19	2	2	8000	3000	526423	3000	5000	5000	512675	27	512675	4999	2897	0	533437	0	533437	14	530540	1103	3000	2	250	250	250	249	250	250	Two	8000
run02	118	1		female	20	1	1	6000	4000	546205	4000	6000	6000	533456	19	533456	6000	2556	0	554244	0	554244	19	551688	1444	4000	1	250	250	250	250	250	250	Six	6000
run02	119	1		male	1	4	4	8000	3500	168910	3499	4500	4500	155661	16	155661	4499	3410	0	176436	0	176436	27	173026	590	3500	8	250	250	250	250	250	250	Four	8000
run02	119	1		male	2	1	1	7000	3000	190208	3000	6000	6000	176459	23	176459	6000	3129	0	197253	0	197253	29	194124	871	3000	1	250	250	250	250	250	250	Six	7000
run02	119	1		male	3	3	3	10000	2500	212523	2500	4500	4500	197274	21	197274	4500	3043	0	219066	0	219066	24	216023	957	2500	4	250	250	250	250	250	250	Three	10000
run02	119	1		male	4	3	3	6000	4000	231838	4000	6000	6000	219089	23	219089	6000	3130	0	239901	0	239901	29	236771	870	4000	4	250	250	250	250	250	250	Three	6000
run02	119	1		male	5	2	2	9000	2500	254170	2500	4500	4500	239921	20	239921	4500	3560	0	260696	0	260696	26	257136	440	2500	2	250	250	250	250	250	250	Two	9000
run02	119	1		male	6	1	1	8000	2000	275468	2000	6000	6000	260720	24	260720	5999	3126	0	281528	0	281528	28	278402	874	2000	1	250	250	250	250	250	250	Six	8000
run02	119	1		male	7	5	5	9000	3500	294800	3500	3500	3500	281551	23	281551	3500	3217	0	302367	0	302367	40	299150	783	3500	16	250	250	250	250	250	250	Five	9000
run02	119	1		male	8	4	4	7000	3500	315649	3500	5500	5500	302400	33	302400	5499	3656	0	323188	0	323188	39	319532	344	3500	8	250	250	250	250	250	250	Four	7000
run02	119	1		male	9	5	5	7000	4000	335964	4000	5000	5000	323215	27	323215	5000	3212	0	344026	0	344026	33	340814	788	4000	16	250	250	250	250	250	250	Five	7000
run02	119	1		male	10	1	1	9000	3000	357812	3000	4000	4000	344063	37	344063	4000	3083	0	364878	0	364878	30	361795	917	3000	1	250	250	250	250	250	250	Six	9000
run02	119	1		male	11	2	2	6000	4000	377661	4000	6000	6000	364912	34	364912	5999	3424	0	385684	0	385684	23	382260	576	4000	2	250	250	250	250	250	250	Two	6000
run02	119	1		male	12	3	3	8000	4000	398459	4000	4000	4000	385710	26	385710	4000	3149	0	406508	0	406508	18	403359	851	4000	4	250	250	250	250	250	250	Three	8000
run02	119	1		male	13	3	3	8000	2500	420774	2500	5500	5500	406525	17	406525	5500	2969	0	427326	0	427326	25	424357	1031	2500	4	250	250	250	250	250	250	Three	8000
run02	119	1		male	14	2	2	8000	2000	442089	2000	6000	6000	427341	14	427340	6000	3085	0	448107	0	448107	18	445022	915	2000	2	250	250	250	250	250	250	Two	8000
run02	119	1		male	15	5	5	8000	2500	462371	2500	5500	5500	448122	15	448122	5500	3251	0	468922	0	468922	27	465671	749	2500	16	250	250	250	250	250	250	Five	8000
run02	119	1		male	16	4	4	10000	2000	483686	2000	4000	4000	468937	15	468937	4000	3626	0	489712	0	489712	26	486086	374	2000	8	250	250	250	250	250	250	Four	10000
run02	119	1		male	17	5	5	10000	2000	504485	2000	4000	4000	489736	24	489736	4000	3051	0	510535	0	510535	25	507484	949	2000	16	250	250	250	250	250	250	Five	10000
run02	119	1		male	18	4	4	8000	3500	523800	3500	4500	4500	510551	16	510551	4500	3489	0	531322	0	531322	22	527833	511	3500	8	250	250	250	250	250	250	Four	8000
run02	119	1		male	19	2	2	8000	3000	545098	3000	5000	5000	531349	27	531349	5000	3351	0	552116	0	552116	18	548765	649	3000	2	250	250	250	250	250	250	Two	8000
run02	119	1		male	20	1	1	6000	4000	564880	4000	6000	6000	552131	15	552131	6000	3353	0	572916	0	572916	16	569563	647	4000	1	250	250	250	250	250	250	Six	6000
run02	120	3		female	1	4	4	8000	3500	299019	3499	4500	4500	285770	16	285770	4499	3653	0	306538	0	306538	20	302885	347	3500	8	250	250	250	250	250	250	Four	8000
run02	120	3		female	2	1	1	7000	3000	320317	3000	6000	6000	306568	30	306568	6000	2941	0	327358	0	327358	24	324417	1059	3000	1	250	250	250	250	250	250	Six	7000
run02	120	3		female	3	3	3	10000	2500	342632	2500	4500	4500	327383	25	327383	4500	2498	0	349163	0	349163	16	346665	1502	2500	4	250	250	250	250	250	250	Three	10000
run02	120	3		female	4	3	3	6000	4000	361931	3999	6000	6000	349182	19	349182	5999	3219	0	369983	0	369983	27	366764	781	4000	4	250	250	250	250	250	250	Three	6000
run02	120	3		female	5	2	2	9000	2500	384246	2500	4500	4500	369997	14	369997	4499	3202	0	390764	0	390764	17	387562	798	2500	2	250	250	250	250	250	250	Two	9000
run02	120	3		female	6	1	1	8000	2000	405527	2000	6000	6000	390779	15	390779	5999	3431	0	411558	0	411558	15	408127	569	2000	1	250	249	250	250	250	250	Six	8000
run02	120	3		female	7	5	5	9000	3500	424826	3500	3500	3500	411577	19	411577	3500	2782	0	432374	0	432374	24	429592	1218	3500	16	250	250	250	250	250	250	Five	9000
run02	120	3		female	8	4	4	7000	3500	445641	3500	5500	5500	432392	18	432392	5500	3645	0	453169	0	453169	28	449524	355	3500	8	250	250	250	250	250	250	Four	7000
run02	120	3		female	9	5	5	7000	4000	465940	3999	5000	5000	453191	22	453191	4999	3070	0	473976	0	473976	18	470906	930	4000	16	250	250	250	250	250	250	Five	7000
run02	120	3		female	10	1	1	9000	3000	487738	3000	4000	4000	473989	13	473989	4000	3424	0	494778	0	494778	19	491354	576	3000	1	250	250	250	250	250	250	Six	9000
run02	120	3		female	11	2	2	6000	4000	507553	4000	6000	6000	494804	26	494804	6000	3154	0	515573	0	515573	20	512419	846	4000	2	250	250	250	250	250	250	Two	6000
run02	120	3		female	12	3	3	8000	4000	528335	4000	4000	4000	515586	13	515586	4000	3013	0	536381	0	536381	25	533368	987	4000	4	250	250	250	250	250	250	Three	8000
run02	120	3		female	13	3	3	8000	2500	550650	2500	5500	5500	536401	20	536401	5500	3236	0	557202	0	557202	23	553966	764	2500	4	250	250	250	250	250	250	Three	8000
run02	120	3		female	14	2	2	8000	2000	571965	2000	6000	6000	557216	14	557216	6000	3574	0	577989	0	577989	24	574415	426	2000	2	250	250	250	250	250	250	Two	8000
run02	120	3		female	15	5	5	8000	2500	592264	2499	5500	5500	578015	26	578015	5499	3397	0	598794	0	598794	15	595397	603	2500	16	250	250	250	250	250	250	Five	8000
run02	120	3		female	16	4	4	10000	2000	613562	2000	4000	4000	598813	19	598813	4000	3636	0	619581	0	619581	19	615945	364	2000	8	250	250	250	250	250	250	Four	10000
run02	120	3		female	17	5	5	10000	2000	634344	2000	4000	4000	619595	14	619595	4000	3437	0	640381	0	640381	18	636944	563	2000	16	250	250	250	250	250	250	Five	10000
run02	120	3		female	18	4	4	8000	3500	653642	3500	4500	4500	640393	12	640393	4500	3584	0	661159	0	661159	17	657575	416	3500	8	250	250	250	250	250	250	Four	8000
run02	120	3		female	19	2	2	8000	3000	674924	3000	5000	5000	661175	16	661175	5000	3463	0	681954	0	681954	29	678491	537	3000	2	250	250	250	250	250	250	Two	8000
run02	120	3		female	20	1	1	6000	4000	694723	3999	6000	6000	681974	20	681974	5999	3260	0	702782	0	702782	29	699522	740	4000	1	250	250	250	250	250	250	Six	6000
run03	101	4		female	1	5	5	10000	2000	48567	2002	4000	4000	33804	25	33804	4004	3248	0	54634	0	54634	33	51386	752	2000	16	250	251	250	250	250	250	Five	10000
run03	101	4		female	2	1	1	8000	2000	69435	2002	6000	6000	54672	38	54672	6006	3250	0	75504	0	75504	38	72254	750	2000	1	250	251	250	250	250	250	Six	8000
run03	101	4		female	3	1	1	9000	3000	89302	3003	4000	4000	75540	36	75540	4004	3037	0	96360	0	96360	29	93323	963	3000	1	250	250	250	250	250	250	Six	9000
run03	101	4		female	4	4	4	8000	3500	109653	3503	4500	4500	96392	32	96392	4504	3479	0	117186	0	117186	30	113707	521	3500	8	250	250	250	250	250	250	Four	8000
run03	101	4		female	5	4	4	10000	2000	131989	2002	4000	4000	117227	41	117227	4003	3467	0	138025	0	138025	34	134558	533	2000	8	250	250	250	250	250	250	Four	10000
run03	101	4		female	6	2	2	8000	3000	151823	3003	5000	5000	138061	36	138061	5005	3520	0	158863	0	158863	37	155343	480	3000	2	250	250	250	250	250	250	Two	8000
run03	101	4		female	7	5	5	9000	3500	172158	3503	3500	3500	158896	33	158896	3503	3315	0	179710	0	179710	26	176395	685	3500	16	250	250	250	250	250	251	Five	9000
run03	101	4		female	8	3	3	6000	4000	192509	4003	6000	6000	179748	37	179747	6006	3106	0	200602	0	200602	49	197496	894	4000	4	250	250	250	250	250	251	Three	6000
run03	101	4		female	9	1	1	7000	3000	214394	3003	6000	6000	200632	30	200632	6005	3405	0	221469	0	221469	42	218064	595	3000	1	250	250	250	250	250	250	Six	7000
run03	101	4		female	10	4	4	8000	3500	234762	3503	4500	4500	221500	31	221500	4504	3565	0	242297	0	242297	31	238732	435	3500	8	250	250	250	251	250	250	Four	8000
run03	101	4		female	11	2	2	6000	4000	255096	4004	6000	6000	242335	38	242335	6005	3513	0	263130	0	263130	30	259617	487	4000	2	250	250	250	250	250	250	Two	6000
run03	101	4		female	12	2	2	8000	2000	277933	2001	6000	6000	263170	40	263170	6005	3308	0	283976	0	283976	42	280668	692	2000	2	250	250	250	250	250	251	Two	8000
run03	101	4		female	13	4	4	7000	3500	297266	3503	5500	5500	284005	29	284005	5504	3393	0	304796	0	304796	27	301403	607	3500	8	250	251	250	250	250	250	Four	7000
run03	101	4		female	14	3	3	8000	4000	317584	4003	4000	4000	304823	27	304823	4003	3249	0	325654	0	325654	38	322405	751	4000	4	250	250	250	250	250	251	Three	8000
run03	101	4		female	15	3	3	10000	2500	340954	2502	4500	4500	325691	37	325691	4504	3053	0	347527	0	347527	29	344474	947	2500	4	250	251	250	250	250	250	Three	10000
run03	101	4		female	16	1	1	6000	4000	360321	4003	6000	6000	347560	33	347560	6005	3361	0	368386	0	368386	29	365025	639	4000	1	250	250	250	251	250	250	Six	6000
run03	101	4		female	17	2	2	9000	2500	382674	2502	4500	4500	368411	25	368411	4504	3557	0	389200	0	389200	24	385643	443	2500	2	250	250	250	250	250	251	Two	9000
run03	101	4		female	18	5	5	8000	2500	403492	2502	5500	5500	389229	29	389229	5505	3110	0	410071	0	410071	40	406961	890	2500	16	250	250	250	250	250	251	Five	8000
run03	101	4		female	19	3	3	8000	2500	424360	2502	5500	5500	410097	26	410097	5505	3300	0	430929	0	430929	29	427629	700	2500	4	250	250	250	250	250	251	Three	8000
run03	101	4		female	20	5	5	7000	4000	443726	4004	5000	5000	430966	36	430965	5005	3246	0	451793	0	451793	29	448547	754	4000	16	250	250	250	250	250	250	Five	7000
run03	102	2		female	1	5	5	10000	2000	56695	1999	4000	4000	41947	32	41947	3999	3079	0	62757	0	62757	36	59678	921	2000	16	250	250	250	250	250	250	Five	10000
run03	102	2		female	2	1	1	8000	2000	77542	2000	6000	6000	62794	37	62794	5999	3023	0	83615	0	83615	31	80592	977	2000	1	250	250	250	250	250	250	Six	8000
run03	102	2		female	3	1	1	9000	3000	97389	3000	4000	4000	83641	26	83641	4000	3168	0	104457	0	104457	42	101289	832	3000	1	250	249	250	250	250	250	Six	9000
run03	102	2		female	4	4	4	8000	3500	117737	3499	4500	4500	104489	31	104488	4500	3470	0	125256	0	125256	20	121786	530	3500	8	250	250	250	250	250	250	Four	8000
run03	102	2		female	5	4	4	10000	2000	140034	2000	4000	4000	125286	30	125286	3999	3422	0	146072	0	146072	38	142650	578	2000	8	250	250	250	250	250	250	Four	10000
run03	102	2		female	6	2	2	8000	3000	159848	2999	5000	5000	146100	28	146100	4999	3492	0	166873	0	166873	26	163381	508	3000	2	250	250	250	250	250	250	Two	8000
run03	102	2		female	7	5	5	9000	3500	180145	3500	3500	3500	166897	24	166897	3500	2998	0	187726	0	187726	38	184728	1002	3500	16	250	250	250	250	250	250	Five	9000
run03	102	2		female	8	3	3	6000	4000	200509	4000	6000	6000	187761	35	187761	5999	3061	0	208586	0	208586	45	205525	939	4000	4	250	250	250	250	250	250	Three	6000
run03	102	2		female	9	1	1	7000	3000	222356	3000	6000	6000	208608	22	208608	5999	3229	0	229418	0	229418	30	226189	771	3000	1	250	250	250	250	250	250	Six	7000
run03	102	2		female	10	4	4	8000	3500	242704	3499	4500	4500	229455	37	229455	4500	3462	0	250232	0	250232	29	246770	538	3500	8	250	250	250	250	250	250	Four	8000
run03	102	2		female	11	2	2	6000	4000	263018	3999	6000	6000	250269	37	250269	6000	3493	0	271043	0	271043	26	267550	507	4000	2	250	250	250	250	250	250	Two	6000
run03	102	2		female	12	2	2	8000	2000	285815	1999	6000	6000	271067	24	271067	5999	3532	0	291846	0	291846	32	288314	468	2000	2	250	250	250	250	250	250	Two	8000
run03	102	2		female	13	4	4	7000	3500	305129	3499	5500	5500	291881	34	291880	5500	3387	0	312665	0	312665	37	309278	613	3500	8	250	250	250	250	250	250	Four	7000
run03	102	2		female	14	3	3	8000	4000	325443	3999	4000	4000	312694	29	312694	4000	2719	0	333511	0	333511	40	330792	1281	4000	4	250	250	250	250	250	250	Three	8000
run03	102	2		female	15	3	3	10000	2500	348790	2499	4500	4500	333542	31	333542	4499	3035	0	355358	0	355358	37	352323	965	2500	4	250	250	250	250	250	250	Three	10000
run03	102	2		female	16	1	1	6000	4000	368137	4000	6000	6000	355389	31	355389	5999	3188	0	376208	0	376208	39	373020	812	4000	1	250	250	250	250	250	250	Six	6000
run03	102	2		female	17	2	2	9000	2500	390484	2500	4500	4500	376236	28	376236	4499	3517	0	397017	0	397017	33	393500	483	2500	2	250	250	250	250	250	250	Two	9000
run03	102	2		female	18	5	5	8000	2500	411298	2500	5500	5500	397050	33	397050	5499	3284	0	417865	0	417865	27	414581	716	2500	16	250	250	250	250	250	250	Five	8000
run03	102	2		female	19	3	3	8000	2500	432145	2500	5500	5500	417897	32	417897	5499	2920	0	438715	0	438715	34	435795	1080	2500	4	250	250	250	250	250	250	Three	8000
run03	102	2		female	20	5	5	7000	4000	451493	3999	5000	5000	438745	30	438745	4999	3194	0	459570	0	459570	41	456376	806	4000	16	250	250	250	250	250	250	Five	7000
run03	103	1		male	1	5	5	10000	2000	2080000	2002	4000	4000	2065238	25	2065237	4004	3133	0	2086052	0	2086052	22	2082919	867	2000	16	250	250	250	250	250	250	Five	10000
run03	103	1		male	2	1	1	8000	2000	2100835	2002	6000	6000	2086072	20	2086072	6005	3356	0	2106893	0	2106893	25	2103537	644	2000	1	250	251	250	250	250	250	Six	8000
run03	103	1		male	3	1	1	9000	3000	2120669	3002	4000	4000	2106907	14	2106907	4003	3309	0	2127715	0	2127715	24	2124406	691	3000	1	250	250	250	251	250	250	Six	9000
run03	103	1		male	4	4	4	8000	3500	2141003	3503	4500	4500	2127742	27	2127742	4504	3533	0	2148523	0	2148523	17	2144990	467	3500	8	250	250	250	250	250	250	Four	8000
run03	103	1		male	5	4	4	10000	2000	2163306	2002	4000	4000	2148543	20	2148543	4004	3561	0	2169336	0	2169336	28	2165775	439	2000	8	250	250	250	251	250	250	Four	10000
run03	103	1		male	6	2	2	8000	3000	2183123	3003	5000	5000	2169361	25	2169361	5004	3572	0	2190148	0	2190148	22	2186576	428	3000	2	250	251	250	250	250	250	Two	8000
run03	103	1		male	7	5	5	9000	3500	2203424	3503	3500	3500	2190163	14	2190162	3504	3298	0	2210976	0	2210976	22	2207678	702	3500	16	250	251	250	250	250	250	Five	9000
run03	103	1		male	8	3	3	6000	4000	2223758	4004	6000	6000	2210997	21	2210997	6005	3298	0	2231827	0	2231827	34	2228529	702	4000	4	250	250	250	250	250	250	Three	6000
run03	103	1		male	9	1	1	7000	3000	2245611	3002	6000	6000	2231849	22	2231849	6005	3282	0	2252663	0	2252663	31	2249381	718	3000	1	250	250	250	250	250	251	Six	7000
run03	103	1		male	10	4	4	8000	3500	2265945	3503	4500	4500	2252683	20	2252683	4504	3396	0	2273478	0	2273478	30	2270082	604	3500	8	250	250	250	251	250	250	Four	8000
run03	103	1		male	11	2	2	6000	4000	2286263	4003	6000	6000	2273502	23	2273501	6006	3319	0	2294286	0	2294286	20	2290967	681	4000	2	250	250	250	250	250	251	Two	6000
run03	103	1		male	12	2	2	8000	2000	2309066	2001	6000	6000	2294303	17	2294303	6005	3258	0	2315093	0	2315093	26	2311835	742	2000	2	250	250	250	250	250	251	Two	8000
run03	103	1		male	13	4	4	7000	3500	2328382	3503	5500	5500	2315121	28	2315121	5505	3349	0	2335918	0	2335918	33	2332569	651	3500	8	250	250	250	250	250	250	Four	7000
run03	103	1		male	14	3	3	8000	4000	2348717	4003	4000	4000	2335956	38	2335956	4003	3217	0	2356788	0	2356788	36	2353571	783	4000	4	250	250	250	250	250	251	Three	8000
run03	103	1		male	15	3	3	10000	2500	2372087	2502	4500	4500	2356824	36	2356824	4504	3229	0	2378652	0	2378652	34	2375423	771	2500	4	250	251	250	250	250	250	Three	10000
run03	103	1		male	16	1	1	6000	4000	2391437	4004	6000	6000	2378676	24	2378676	6005	3315	0	2399490	0	2399490	27	2396175	685	4000	1	250	251	250	250	250	250	Six	6000
run03	103	1		male	17	2	2	9000	2500	2413790	2502	4500	4500	2399528	37	2399527	4504	3418	0	2420311	0	2420311	19	2416893	582	2500	2	250	250	250	251	250	250	Two	9000
run03	103	1		male	18	5	5	8000	2500	2434608	2502	5500	5500	2420346	35	2420346	5504	3012	0	2441190	0	2441190	41	2438178	988	2500	16	250	250	250	251	250	250	Five	8000
run03	103	1		male	19	3	3	8000	2500	2455476	2502	5500	5500	2441214	24	2441214	5504	3139	0	2462051	0	2462051	41	2458912	861	2500	4	250	251	250	250	250	250	Three	8000
run03	103	1		male	20	5	5	7000	4000	2474843	4003	5000	5000	2462082	31	2462082	5004	3385	0	2482915	0	2482915	36	2479530	615	4000	16	250	250	250	251	250	250	Five	7000
run03	104	4			1	5	5	10000	2000	40121	2000	4000	4000	25373	32	25373	4000	3190	0	46178	0	46178	32	42988	810	2000	16	250	249	250	250	250	250	Five	10000
run03	104	4			2	1	1	8000	2000	60952	2000	6000	6000	46204	26	46204	5999	3185	0	67037	0	67037	42	63852	815	2000	1	250	250	250	250	250	250	Six	8000
run03	104	4			3	1	1	9000	3000	80816	3000	4000	4000	67068	31	67068	3999	3078	0	87894	0	87894	39	84816	922	3000	1	250	250	250	250	250	250	Six	9000
run03	104	4			4	4	4	8000	3500	101180	3500	4500	4500	87932	38	87932	4499	3416	0	108712	0	108712	32	105296	584	3500	8	250	250	250	250	250	250	Four	8000
run03	104	4			5	4	4	10000	2000	123494	2000	4000	4000	108746	34	108746	3999	3496	0	129523	0	129523	29	126027	504	2000	8	250	250	250	250	250	250	Four	10000
run03	104	4			6	2	2	8000	3000	143308	2999	5000	5000	129560	37	129560	4999	3126	0	150333	0	150333	26	147207	874	3000	2	250	250	250	250	250	250	Two	8000
run03	104	4			7	5	5	9000	3500	163605	3500	3500	3500	150357	24	150357	3499	3392	0	171163	0	171163	24	167771	608	3500	16	250	250	250	250	250	250	Five	9000
run03	104	4			8	3	3	6000	4000	183936	3999	6000	6000	171188	24	171187	6000	3000	0	192002	0	192002	40	189002	1000	4000	4	250	250	250	250	250	250	Three	6000
run03	104	4			9	1	1	7000	3000	205766	3000	6000	6000	192018	16	192018	5999	3190	0	212823	0	212823	24	209633	810	3000	1	250	250	250	250	250	250	Six	7000
run03	104	4			10	4	4	8000	3500	226097	3499	4500	4500	212849	26	212849	4499	3165	0	233628	0	233628	32	230463	835	3500	8	250	250	250	250	250	250	Four	8000
run03	104	4			11	2	2	6000	4000	246394	4000	6000	6000	233646	18	233646	5999	3212	0	254422	0	254422	28	251210	788	4000	2	250	250	250	250	250	250	Two	6000
run03	104	4			12	2	2	8000	2000	269191	2000	6000	6000	254443	21	254443	5999	3427	0	275218	0	275218	27	271791	573	2000	2	250	250	250	250	250	250	Two	8000
run03	104	4			13	4	4	7000	3500	288489	3499	5500	5500	275241	22	275240	5500	3257	0	296012	0	296012	24	292755	743	3500	8	250	250	250	250	250	250	Four	7000
run03	104	4			14	3	3	8000	4000	308786	4000	4000	4000	296038	26	296038	3999	2359	0	316828	0	316828	20	314469	1641	4000	4	250	250	250	250	250	250	Three	8000
run03	104	4			15	3	3	10000	2500	332100	2499	4500	4500	316852	24	316852	4499	3095	0	338661	0	338661	30	335566	905	2500	4	250	250	250	250	250	250	Three	10000
run03	104	4			16	1	1	6000	4000	351430	4000	6000	6000	338682	21	338682	5999	3339	0	359469	0	359469	19	356130	661	4000	1	250	250	250	250	250	249	Six	6000
run03	104	4			17	2	2	9000	2500	373744	2500	4500	4500	359496	27	359496	4499	2407	0	380267	0	380267	23	377860	1593	2500	2	250	250	250	250	250	250	Two	9000
run03	104	4			18	5	5	8000	2500	394541	2500	5500	5500	380293	26	380293	5500	2558	0	401082	0	401082	24	398524	1442	2500	16	250	250	250	249	250	250	Five	8000
run03	104	4			19	3	3	8000	2500	415355	2500	5500	5500	401107	25	401107	5500	2646	0	421918	0	421918	30	419272	1354	2500	4	250	250	250	250	250	250	Three	8000
run03	104	4			20	5	5	7000	4000	434686	4000	5000	5000	421938	20	421938	4999	2339	0	442741	0	442741	33	440402	1661	4000	16	250	250	250	250	250	250	Five	7000
run03	105	3		male	1	5	5	10000	2000	308118	2001	4000	4000	293355	25	293355	4003	2948	0	314168	0	314168	22	311220	1052	2000	16	250	250	250	250	250	251	Five	10000
run03	105	3		male	2	1	1	8000	2000	328952	2002	6000	6000	314190	22	314190	6005	2750	0	334989	0	334989	18	332239	1250	2000	1	250	250	250	250	250	250	Six	8000
run03	105	3		male	3	1	1	9000	3000	348770	3002	4000	4000	335008	19	335008	4003	2728	0	355835	0	355835	32	353107	1272	3000	1	250	250	250	250	250	251	Six	9000
run03	105	3		male	4	4	4	8000	3500	369121	3503	4500	4500	355859	24	355859	4504	3438	0	376645	0	376645	21	373207	562	3500	8	250	250	250	250	250	251	Four	8000
run03	105	3		male	5	4	4	10000	2000	391440	2002	4000	4000	376677	32	376677	4004	3122	0	397464	0	397464	22	394342	878	2000	8	250	251	250	250	250	250	Four	10000
run03	105	3		male	6	2	2	8000	3000	411257	3003	5000	5000	397495	31	397495	5005	2981	0	418292	0	418292	32	415311	1019	3000	2	250	250	250	250	250	250	Two	8000
run03	105	3		male	7	5	5	9000	3500	431575	3503	3500	3500	418313	21	418313	3503	2916	0	439128	0	439128	22	436212	1084	3500	16	250	250	250	251	250	250	Five	9000
run03	105	3		male	8	3	3	6000	4000	451909	4004	6000	6000	439148	20	439148	6005	2570	0	460001	0	460001	51	457431	1430	4000	4	250	251	250	250	250	250	Three	6000
run03	105	3		male	9	1	1	7000	3000	473795	3002	6000	6000	460033	32	460033	6005	2446	0	480845	0	480845	20	478399	1554	3000	1	250	250	250	251	250	250	Six	7000
run03	105	3		male	10	4	4	8000	3500	494129	3503	4500	4500	480868	23	480868	4503	3415	0	501664	0	501664	32	498249	585	3500	8	250	251	250	250	250	250	Four	8000
run03	105	3		male	11	2	2	6000	4000	514447	4003	6000	6000	501686	22	501686	6005	3042	0	522476	0	522476	26	519434	958	4000	2	250	250	250	250	250	251	Two	6000
run03	105	3		male	12	2	2	8000	2000	537267	2001	6000	6000	522504	28	522504	6005	3110	0	543296	0	543296	28	540186	890	2000	2	250	250	250	250	250	251	Two	8000
run03	105	3		male	13	4	4	7000	3500	556583	3503	5500	5500	543322	26	543322	5505	3193	0	564113	0	564113	27	560920	807	3500	8	250	250	250	250	250	250	Four	7000
run03	105	3		male	14	3	3	8000	4000	576901	4003	4000	4000	564140	27	564140	4003	2783	0	584955	0	584955	24	582172	1217	4000	4	250	250	250	251	250	250	Three	8000
run03	105	3		male	15	3	3	10000	2500	600238	2502	4500	4500	584975	20	584975	4503	2520	0	606795	0	606795	33	604275	1480	2500	4	250	250	250	251	250	250	Three	10000
run03	105	3		male	16	1	1	6000	4000	619588	4003	6000	6000	606827	32	606827	6005	2292	0	627652	0	627652	31	625360	1708	4000	1	250	250	250	251	250	250	Six	6000
run03	105	3		male	17	2	2	9000	2500	641941	2502	4500	4500	627678	26	627678	4504	2964	0	648474	0	648474	31	645510	1036	2500	2	250	250	250	250	250	251	Two	9000
run03	105	3		male	18	5	5	8000	2500	662759	2502	5500	5500	648496	22	648496	5505	3140	0	669318	0	669318	28	666178	860	2500	16	250	250	250	250	250	251	Five	8000
run03	105	3		male	19	3	3	8000	2500	683610	2502	5500	5500	669348	30	669348	5504	3037	0	690184	0	690184	38	687147	963	2500	4	250	251	250	250	250	250	Three	8000
run03	105	3		male	20	5	5	7000	4000	702977	4003	5000	5000	690216	32	690216	5004	2994	0	711042	0	711042	21	708048	1006	4000	16	250	250	250	251	250	250	Five	7000
run03	106	4		male	1	5	5	10000	2000	69048	2001	4000	4000	54285	26	54285	4003	3183	0	75116	0	75116	32	71933	817	2000	16	250	250	250	250	250	251	Five	10000
run03	106	4		male	2	1	1	8000	2000	89916	2001	6000	6000	75153	37	75153	6005	3317	0	95985	0	95985	32	92668	683	2000	1	250	250	250	250	250	251	Six	8000
run03	106	4		male	3	1	1	9000	3000	109783	3002	4000	4000	96021	36	96021	4003	2382	0	116852	0	116852	35	114470	1618	3000	1	250	250	250	251	250	250	Six	9000
run03	106	4		male	4	4	4	8000	3500	130151	3503	4500	4500	116889	37	116889	4504	3373	0	137677	0	137677	23	134304	627	3500	8	250	250	250	250	250	251	Four	8000
run03	106	4		male	5	4	4	10000	2000	152470	2002	4000	4000	137707	30	137707	4004	3192	0	158514	0	158514	42	155322	808	2000	8	250	250	250	251	250	250	Four	10000
run03	106	4		male	6	2	2	8000	3000	172304	3002	5000	5000	158542	28	158542	5004	3324	0	179331	0	179331	25	176007	676	3000	2	250	250	250	251	250	250	Two	8000
run03	106	4		male	7	5	5	9000	3500	192621	3503	3500	3500	179360	29	179360	3503	3243	0	200185	0	200185	25	196942	757	3500	16	250	250	250	250	250	250	Five	9000
run03	106	4		male	8	3	3	6000	4000	212972	4004	6000	6000	200211	26	200211	6006	3095	0	221055	0	221055	52	217960	905	4000	4	250	250	250	250	250	250	Three	6000
run03	106	4		male	9	3	1	7000	3000	234841	3003	6000	6000	221080	24	221079	6006	2507	0	241902	0	241902	25	239395	1493	3000	1	250	250	250	250	250	250	Six	7000
run03	106	4		male	10	4	4	8000	3500	255192	3503	4500	4500	241931	29	241931	4504	3494	0	262723	0	262723	28	259229	506	3500	8	250	250	250	250	250	250	Four	8000
run03	106	4		male	11	2	2	6000	4000	275510	4003	6000	6000	262749	26	262749	6005	3386	0	283550	0	283550	37	280164	614	4000	2	250	251	250	250	250	250	Two	6000
run03	106	4		male	12	2	2	8000	2000	298347	2001	6000	6000	283584	34	283584	6005	3606	0	304371	0	304371	23	300765	394	2000	2	250	250	250	250	250	251	Two	8000
run03	106	4		male	13	4	4	7000	3500	317663	3503	5500	5500	304402	31	304402	5504	3386	0	325203	0	325203	36	321817	614	3500	8	250	250	250	250	250	250	Four	7000
run03	106	4		male	14	4	3	8000	4000	337998	4003	4000	4000	325236	33	325236	4004	782	0	346036	0	346036	35	345254	3218	4000	4	250	250	250	250	250	251	Three	8000
run03	106	4		male	15	3	3	10000	2500	361334	2503	4500	4500	346071	35	346071	4504	3091	0	367895	0	367895	34	364804	909	2500	4	250	250	250	250	250	250	Three	10000
run03	106	4		male	16	1	1	6000	4000	380685	4003	6000	6000	367924	28	367923	6006	3175	0	388747	0	388747	28	385572	825	4000	1	250	250	250	250	250	251	Six	6000
run03	106	4		male	17	2	2	9000	2500	403037	2502	4500	4500	388775	28	388775	4504	3492	0	409582	0	409582	43	406090	508	2500	2	250	250	250	250	250	250	Two	9000
run03	106	4		male	18	3	5	8000	2500	423872	2502	5500	5500	409610	28	409610	5504	816	0	430510	0	430510	33	429694	3184	2500	16	250	251	250	250	250	250	Five	8000
run03	106	4		male	19	3	3	8000	2500	444807	2502	5500	5500	430545	34	430544	5505	3098	0	451375	0	451375	33	448277	902	2500	4	250	250	250	251	250	250	Three	8000
run03	106	4		male	20	5	5	7000	4000	464157	4003	5000	5000	451396	21	451396	5004	3095	0	472223	0	472223	29	469128	905	4000	16	250	251	250	250	250	250	Five	7000
run03	107	1		male	1	5	5	10000	2000	210150	2002	4000	4000	195388	26	195388	4003	2951	0	216204	0	216204	21	213253	1049	2000	16	250	250	250	250	250	250	Five	10000
run03	107	1		male	2	1	1	8000	2000	230985	2002	6000	6000	216222	18	216222	6006	3151	0	237022	0	237022	16	233871	849	2000	1	250	251	250	250	250	250	Six	8000
run03	107	1		male	3	1	1	9000	3000	250802	3003	4000	4000	237040	18	237040	4004	3300	0	257856	0	257856	23	254556	700	3000	1	250	250	250	250	250	250	Six	9000
run03	107	1		male	4	4	4	8000	3500	271137	3503	4500	4500	257875	19	257875	4504	3452	0	278659	0	278659	19	275207	548	3500	8	250	250	250	250	250	251	Four	8000
run03	107	1		male	5	4	4	10000	2000	293439	2002	4000	4000	278677	18	278677	4003	3598	0	299456	0	299456	15	295858	402	2000	8	250	250	250	250	250	250	Four	10000
run03	107	1		male	6	2	2	8000	3000	313240	3002	5000	5000	299478	22	299478	5004	3481	0	320257	0	320257	15	316776	519	3000	2	250	250	250	251	250	250	Two	8000
run03	107	1		male	7	5	5	9000	3500	333541	3503	3500	3500	320279	22	320279	3503	3291	0	341085	0	341085	18	337794	709	3500	16	250	250	250	251	250	250	Five	9000
run03	107	1		male	8	3	3	6000	4000	353858	4004	6000	6000	341097	12	341097	6005	2791	0	361921	0	361921	36	359130	1209	4000	4	250	250	250	250	250	250	Three	6000
run03	107	1		male	9	1	1	7000	3000	375711	3002	6000	6000	361949	28	361949	6005	3251	0	382748	0	382748	20	379497	749	3000	1	250	250	250	250	250	251	Six	7000
run03	107	1		male	10	4	4	8000	3500	396028	3503	4500	4500	382767	19	382767	4504	3536	0	403551	0	403551	19	400015	464	3500	8	250	250	250	250	250	250	Four	8000
run03	107	1		male	11	2	2	6000	4000	416329	4004	6000	6000	403568	17	403568	6005	3603	0	424353	0	424353	20	420750	397	4000	2	250	250	250	250	250	250	Two	6000
run03	107	1		male	12	2	2	8000	2000	439132	2002	6000	6000	424370	17	424370	6005	3557	0	445158	0	445158	24	441601	443	2000	2	250	250	250	250	250	250	Two	8000
run03	107	1		male	13	4	4	7000	3500	458449	3503	5500	5500	445188	30	445188	5504	3465	0	465984	0	465984	32	462519	535	3500	8	250	251	250	250	250	250	Four	7000
run03	107	1		male	14	3	3	8000	4000	478767	4003	4000	4000	466006	22	466006	4003	3005	0	486826	0	486826	31	483821	995	4000	4	250	250	250	251	250	250	Three	8000
run03	107	1		male	15	3	3	10000	2500	502120	2502	4500	4500	486857	31	486857	4504	3066	0	508689	0	508689	35	505623	934	2500	4	250	250	250	250	250	250	Three	10000
run03	107	1		male	16	1	1	6000	4000	521470	4004	6000	6000	508709	20	508709	6006	3280	0	529521	0	529521	22	526241	720	4000	1	250	250	250	250	250	250	Six	6000
run03	107	1		male	17	2	2	9000	2500	543806	2503	4500	4500	529544	23	529544	4504	3579	0	550338	0	550338	29	546759	421	2500	2	250	250	250	250	250	250	Two	9000
run03	107	1		male	18	5	5	8000	2500	564625	2502	5500	5500	550362	24	550362	5505	2665	0	571176	0	571176	23	568511	1335	2500	16	250	250	250	250	250	251	Five	8000
run03	107	1		male	19	3	3	8000	2500	585459	2502	5500	5500	571197	21	571197	5505	2918	0	592014	0	592014	25	589096	1082	2500	4	250	250	250	250	250	250	Three	8000
run03	107	1		male	20	5	5	7000	4000	604793	4003	5000	5000	592032	18	592032	5004	2573	0	612854	0	612854	28	610281	1427	4000	16	250	250	250	250	250	251	Five	7000
run03	108	2		male	1	5	5	10000	2000	36727	2002	4000	4000	21965	26	21965	4003	3171	0	42768	0	42768	14	39597	829	2000	16	250	250	250	250	250	250	Five	10000
run03	108	2		male	2	1	1	8000	2000	57546	2001	6000	6000	42783	15	42783	6005	2948	0	63596	0	63596	19	60648	1052	2000	1	250	250	250	250	250	251	Six	8000
run03	108	2		male	3	1	1	9000	3000	77379	3003	4000	4000	63618	21	63617	4004	3031	0	84431	0	84431	28	81400	969	3000	1	250	250	250	250	250	250	Six	9000
run03	108	2		male	4	4	4	8000	3500	97714	3503	4500	4500	84452	21	84452	4504	3342	0	105243	0	105243	26	101901	658	3500	8	250	250	250	250	250	251	Four	8000
run03	108	2		male	5	4	4	10000	2000	120033	2002	4000	4000	105270	27	105270	4004	3514	0	126049	0	126049	14	122535	486	2000	8	250	251	250	250	250	250	Four	10000
run03	108	2		male	6	2	2	8000	3000	139834	3002	5000	5000	126072	23	126072	5004	3348	0	146851	0	146851	15	143503	652	3000	2	250	250	250	250	250	251	Two	8000
run03	108	2		male	7	5	5	9000	3500	160135	3503	3500	3500	146873	22	146873	3503	3037	0	167675	0	167675	16	164638	963	3500	16	250	250	250	250	250	251	Five	9000
run03	108	2		male	8	3	3	6000	4000	180452	4004	6000	6000	167691	16	167691	6005	2910	0	188517	0	188517	34	185607	1090	4000	4	250	250	250	250	250	250	Three	6000
run03	108	2		male	9	1	1	7000	3000	202304	3003	6000	6000	188543	26	188543	6005	3203	0	209361	0	209361	34	206158	797	3000	1	250	250	250	250	250	250	Six	7000
run03	108	2		male	10	4	4	8000	3500	222655	3503	4500	4500	209394	33	209394	4504	3492	0	230184	0	230184	26	226692	508	3500	8	250	250	250	250	250	250	Four	8000
run03	108	2		male	11	2	2	6000	4000	242973	4004	6000	6000	230212	28	230212	6005	3448	0	251008	0	251008	31	247560	552	4000	2	250	251	250	250	250	250	Two	6000
run03	108	2		male	12	2	2	8000	2000	265793	2002	6000	6000	251030	22	251030	6005	3052	0	271831	0	271831	36	268779	948	2000	2	250	250	250	251	250	250	Two	8000
run03	108	2		male	13	4	4	7000	3500	285126	3503	5500	5500	271865	34	271865	5505	3447	0	292660	0	292660	31	289213	553	3500	8	250	250	250	250	250	250	Four	7000
run03	108	2		male	14	3	3	8000	4000	305444	4003	4000	4000	292683	23	292683	4003	3025	0	313507	0	313507	29	310482	975	4000	4	250	251	250	250	250	250	Three	8000
run03	108	2		male	15	3	3	10000	2500	328798	2502	4500	4500	313534	27	313534	4504	3040	0	335357	0	335357	34	332317	960	2500	4	250	250	250	250	250	251	Three	10000
run03	108	2		male	16	1	1	6000	4000	348148	4003	6000	6000	335387	30	335387	6005	3076	0	356211	0	356211	29	353135	924	4000	1	250	250	250	250	250	251	Six	6000
run03	108	2		male	17	2	2	9000	2500	370500	2503	4500	4500	356238	27	356238	4504	3379	0	377032	0	377032	29	373653	621	2500	2	250	250	250	250	250	250	Two	9000
run03	108	2		male	18	5	5	8000	2500	391318	2503	5500	5500	377056	24	377056	5505	3087	0	397875	0	397875	29	394788	913	2500	16	250	250	250	250	250	250	Five	8000
run03	108	2		male	19	3	3	8000	2500	412153	2502	5500	5500	397891	16	397891	5505	3024	0	418714	0	418714	29	415690	976	2500	4	250	250	250	250	250	250	Three	8000
run03	108	2		male	20	5	5	7000	4000	431503	4004	5000	5000	418742	28	418742	5005	3180	0	439554	0	439554	26	436374	820	4000	16	250	250	250	250	250	250	Five	7000
run03	109	4		female	1	5	5	10000	2000	44107	1999	4000	4000	29358	32	29358	4000	3430	0	50170	0	50170	29	46740	570	2000	16	250	250	250	250	250	250	Five	10000
run03	109	4		female	2	1	1	8000	2000	64954	2000	6000	6000	50206	36	50206	5999	3401	0	71021	0	71021	30	67620	599	2000	1	250	250	250	250	250	250	Six	8000
run03	109	4		female	3	1	1	9000	3000	84802	2999	4000	4000	71053	32	71053	4000	3357	0	91875	0	91875	42	88518	643	3000	1	250	250	250	250	250	250	Six	9000
run03	109	4		female	4	4	4	8000	3500	105149	3500	4500	4500	91901	26	91901	4499	3542	0	112674	0	112674	25	109132	458	3500	8	250	250	250	250	250	250	Four	8000
run03	109	4		female	5	4	4	10000	2000	127447	2000	4000	4000	112699	25	112699	3999	3613	0	133476	0	133476	29	129863	387	2000	8	250	250	250	250	250	250	Four	10000
run03	109	4		female	6	2	2	8000	3000	147261	3000	5000	5000	133513	37	133513	4999	3548	0	154292	0	154292	31	150744	452	3000	2	250	250	250	250	250	250	Two	8000
run03	109	4		female	7	5	5	9000	3500	167575	3500	3500	3500	154327	35	154327	3500	3344	0	175136	0	175136	32	171792	656	3500	16	250	250	250	249	250	250	Five	9000
run03	109	4		female	8	3	3	6000	4000	187923	4000	6000	6000	175175	39	175175	5999	3178	0	196000	0	196000	47	192822	822	4000	4	250	250	250	250	250	250	Three	6000
run03	109	4		female	9	1	1	7000	3000	209770	3000	6000	6000	196022	22	196022	5999	3385	0	216822	0	216822	23	213437	615	3000	1	250	250	250	250	250	249	Six	7000
run03	109	4		female	10	4	4	8000	3500	230102	3499	4500	4500	216853	31	216853	4500	3556	0	237640	0	237640	39	234084	444	3500	8	250	250	250	250	250	250	Four	8000
run03	109	4		female	11	2	2	6000	4000	250416	3999	6000	6000	237667	27	237667	6000	3563	0	258445	0	258445	30	254882	437	4000	2	250	250	250	250	250	250	Two	6000
run03	109	4		female	12	2	2	8000	2000	273230	2000	6000	6000	258482	36	258481	6000	3460	0	279273	0	279273	42	275813	540	2000	2	250	250	250	250	250	250	Two	8000
run03	109	4		female	13	4	4	7000	3500	292561	3499	5500	5500	279312	39	279312	5500	3659	0	300086	0	300086	26	296427	341	3500	8	250	250	250	250	250	250	Four	7000
run03	109	4		female	14	3	3	8000	4000	312858	4000	4000	4000	300110	24	300110	3999	3145	0	320936	0	320936	39	317791	855	4000	4	250	250	250	249	250	250	Three	8000
run03	109	4		female	15	3	3	10000	2500	336222	2500	4500	4500	320974	38	320974	4500	3103	0	342792	0	342792	42	339689	897	2500	4	250	250	250	250	250	250	Three	10000
run03	109	4		female	16	1	1	6000	4000	355570	4000	6000	6000	342822	30	342822	5999	3230	0	363633	0	363633	29	360403	770	4000	1	250	250	250	250	250	250	Six	6000
run03	109	4		female	17	2	2	9000	2500	377917	2500	4500	4500	363669	36	363669	4500	3468	0	384452	0	384452	35	380984	532	2500	2	250	250	250	250	250	249	Two	9000
run03	109	4		female	18	5	5	8000	2500	398732	2499	5500	5500	384483	31	384483	5500	3162	0	405293	0	405293	31	402131	838	2500	16	250	250	250	250	250	250	Five	8000
run03	109	4		female	19	3	3	8000	2500	419579	2500	5500	5500	405331	38	405331	5499	3189	0	426151	0	426151	39	422962	811	2500	4	250	250	250	250	250	250	Three	8000
run03	109	4		female	20	5	5	7000	4000	438927	4000	5000	5000	426179	28	426179	4999	3248	0	446991	0	446991	29	443743	752	4000	16	250	250	250	250	250	250	Five	7000
run03	110	3		female	1	5	5	10000	2000	305466	2000	4000	4000	290718	32	290718	4000	2918	0	311534	0	311534	36	308616	1082	2000	16	250	250	250	250	250	250	Five	10000
run03	110	3		female	2	1	1	8000	2000	326314	2000	6000	6000	311566	32	311566	5999	2957	0	332371	0	332371	27	329414	1043	2000	1	250	250	250	250	250	250	Six	8000
run03	110	3		female	3	1	1	9000	3000	346145	3000	4000	4000	332397	26	332397	3999	2934	0	353212	0	353212	28	350278	1066	3000	1	250	250	250	250	250	250	Six	9000
run03	110	3		female	4	4	4	8000	3500	366493	3499	4500	4500	353244	32	353244	4500	3263	0	374022	0	374022	30	370759	737	3500	8	250	250	250	250	250	250	Four	8000
run03	110	3		female	5	4	4	10000	2000	388807	1999	4000	4000	374058	36	374058	4000	3358	0	394848	0	394848	42	391490	642	2000	8	250	250	250	250	250	250	Four	10000
run03	110	3		female	6	2	2	8000	3000	408621	3000	5000	5000	394873	25	394873	4999	3215	0	415652	0	415652	31	412437	785	3000	2	250	250	250	250	250	250	Two	8000
run03	110	3		female	7	5	5	9000	3500	428935	3500	3500	3500	415687	35	415687	3499	2788	0	436506	0	436506	41	433718	1212	3500	16	250	250	250	250	250	250	Five	9000
run03	110	3		female	8	3	3	6000	4000	449283	3999	6000	6000	436534	28	436534	6000	2712	0	457378	0	457378	54	454666	1288	4000	4	250	250	250	250	250	250	Three	6000
run03	110	3		female	9	1	1	7000	3000	471147	3000	6000	6000	457399	21	457399	5999	2721	0	478217	0	478217	29	475496	1279	3000	1	250	250	250	250	250	250	Six	7000
run03	110	3		female	10	4	4	8000	3500	491495	3499	4500	4500	478246	29	478246	4500	3320	0	499014	0	499014	20	495694	680	3500	8	250	250	250	250	250	250	Four	8000
run03	110	3		female	11	2	2	6000	4000	511792	4000	6000	6000	499044	30	499044	5999	3391	0	519816	0	519816	24	516425	609	4000	2	250	250	250	250	250	250	Two	6000
run03	110	3		female	12	2	2	8000	2000	534590	1999	6000	6000	519841	25	519841	6000	3341	0	540630	0	540630	41	537289	659	2000	2	250	250	250	250	250	250	Two	8000
run03	110	3		female	13	4	4	7000	3500	553904	3500	5500	5500	540656	25	540655	5500	3077	0	561430	0	561430	26	558353	923	3500	8	250	250	250	250	250	250	Four	7000
run03	110	3		female	14	3	3	8000	4000	574218	4000	4000	4000	561470	40	561470	3999	2866	0	582284	0	582284	28	579418	1134	4000	4	250	250	250	250	250	250	Three	8000
run03	110	3		female	15	3	3	10000	2500	597565	2500	4500	4500	582317	33	582317	4500	2459	0	604124	0	604124	29	601665	1541	2500	4	250	250	250	250	250	249	Three	10000
run03	110	3		female	16	1	1	6000	4000	616897	3999	6000	6000	604148	24	604148	5999	3195	0	624974	0	624974	40	621779	805	4000	1	250	250	250	250	250	250	Six	6000
run03	110	3		female	17	2	2	9000	2500	639261	2499	4500	4500	625012	38	625012	4500	3334	0	645794	0	645794	34	642460	666	2500	2	250	250	250	250	250	250	Two	9000
run03	110	3		female	18	5	5	8000	2500	660075	2500	5500	5500	645827	32	645826	5500	2722	0	666646	0	666646	35	663924	1278	2500	16	250	250	250	250	250	250	Five	8000
run03	110	3		female	19	3	3	8000	2500	680922	2500	5500	5500	666674	28	666674	5499	2665	0	687504	0	687504	39	684839	1335	2500	4	250	249	250	250	250	250	Three	8000
run03	110	3		female	20	5	5	7000	4000	700287	3999	5000	5000	687538	34	687538	5000	2898	0	708351	0	708351	30	705453	1102	4000	16	250	250	250	250	250	250	Five	7000
run03	111	1		male	1	5	5	10000	2000	176177	2002	4000	4000	161415	143	161415	4003	3031	0	182244	0	182244	36	179213	969	2000	16	250	250	250	250	250	250	Five	10000
run03	111	1		male	2	1	1	8000	2000	197046	2001	6000	6000	182283	39	182283	6005	3120	0	203118	0	203118	31	199998	880	2000	1	250	250	250	250	250	251	Six	8000
run03	111	1		male	3	1	1	9000	3000	216913	3003	4000	4000	203151	33	203151	4003	3130	0	223980	0	223980	28	220850	870	3000	1	250	251	250	250	250	250	Six	9000
run03	111	1		male	4	4	4	8000	3500	237281	3503	4500	4500	224019	39	224019	4504	3539	0	244806	0	244806	22	241267	461	3500	8	250	250	250	250	250	251	Four	8000
run03	111	1		male	5	4	4	10000	2000	259600	2002	4000	4000	244837	31	244837	4004	3351	0	265637	0	265637	35	262286	649	2000	8	250	251	250	250	250	250	Four	10000
run03	111	1		male	6	2	2	8000	3000	279434	3003	5000	5000	265672	35	265672	5004	3347	0	286468	0	286468	31	283121	653	3000	2	250	251	250	250	250	250	Two	8000
run03	111	1		male	7	5	5	9000	3500	299768	3504	3500	3500	286507	39	286507	3503	3187	0	307343	0	307343	43	304156	813	3500	16	250	250	250	250	250	250	Five	9000
run03	111	1		male	8	3	3	6000	4000	320136	4004	6000	6000	307375	32	307375	6005	3098	0	328239	0	328239	62	325141	902	4000	4	250	250	250	250	250	250	Three	6000
run03	111	1		male	9	1	1	7000	3000	342022	3003	6000	6000	328260	21	328260	6005	3179	0	349088	0	349088	31	345909	821	3000	1	250	250	250	251	250	250	Six	7000
run03	111	1		male	10	4	4	8000	3500	362373	3503	4500	4500	349111	23	349111	4504	3447	0	369907	0	369907	31	366460	553	3500	8	250	251	250	250	250	250	Four	8000
run03	111	1		male	11	2	2	6000	4000	382691	4003	6000	6000	369930	23	369930	6005	3298	0	390726	0	390726	32	387428	702	4000	2	250	250	250	250	250	251	Two	6000
run03	111	1		male	12	2	2	8000	2000	405527	2002	6000	6000	390764	38	390764	6006	3367	0	411563	0	411563	34	408196	633	2000	2	250	250	250	250	250	250	Two	8000
run03	111	1		male	13	4	4	7000	3500	424861	3503	5500	5500	411599	36	411599	5505	3579	0	432393	0	432393	29	428814	421	3500	8	250	250	250	251	250	250	Four	7000
run03	111	1		male	14	3	3	8000	4000	445178	4004	4000	4000	432417	24	432417	4004	3146	0	453245	0	453245	36	450099	854	4000	4	250	250	250	250	250	250	Three	8000
run03	111	1		male	15	3	3	10000	2500	468532	2502	4500	4500	453269	24	453269	4504	2989	0	475091	0	475091	24	472102	1011	2500	4	250	251	250	250	250	250	Three	10000
run03	111	1		male	16	1	1	6000	4000	487882	4004	6000	6000	475121	30	475121	6005	3055	0	495958	0	495958	42	492903	945	4000	1	250	250	250	250	250	250	Six	6000
run03	111	1		male	17	2	2	9000	2500	510252	2502	4500	4500	495989	31	495989	4504	3407	0	516778	0	516778	24	513371	593	2500	2	250	250	250	251	250	250	Two	9000
run03	111	1		male	18	5	5	8000	2500	531070	2502	5500	5500	516808	30	516808	5504	3297	0	537636	0	537636	25	534339	703	2500	16	250	250	250	251	250	250	Five	8000
run03	111	1		male	19	3	3	8000	2500	551921	2503	5500	5500	537659	23	537659	5505	3095	0	558486	0	558486	30	555391	905	2500	4	250	250	250	250	250	250	Three	8000
run03	111	1		male	20	5	5	7000	4000	571272	4003	5000	5000	558511	25	558511	5004	3200	0	579343	0	579343	32	576143	800	4000	16	250	250	250	250	250	251	Five	7000
run03	112	4		female	1	5	5	10000	2000	38094	2002	4000	4000	23331	25	23331	4004	2006	0	44170	0	44170	41	42164	1994	2000	16	250	251	250	250	250	250	Five	10000
run03	112	4		female	2	1	1	8000	2000	58962	2002	6000	6000	44199	29	44199	6006	2809	0	65041	0	65041	38	62232	1191	2000	1	250	250	250	250	250	250	Six	8000
run03	112	4		female	3	1	1	9000	3000	78830	3002	4000	4000	65068	27	65068	4003	3000	0	85900	0	85900	36	82900	1000	3000	1	250	250	250	250	250	251	Six	9000
run03	112	4		female	4	4	4	8000	3500	99197	3503	4500	4500	85936	36	85936	4504	2981	0	106732	0	106732	32	103751	1019	3500	8	250	250	250	250	250	250	Four	8000
run03	112	4		female	5	4	4	10000	2000	121533	2002	4000	4000	106771	39	106771	4003	3105	0	127558	0	127558	23	124453	895	2000	8	250	250	250	250	250	250	Four	10000
run03	112	4		female	6	2	2	8000	3000	141351	3002	5000	5000	127589	31	127589	5004	3109	0	148396	0	148396	43	145287	891	3000	2	250	250	250	250	250	251	Two	8000
run03	112	4		female	7	5	5	9000	3500	161685	3503	3500	3500	148424	27	148423	3504	2794	0	169267	0	169267	38	166473	1206	3500	16	250	251	250	250	250	250	Five	9000
run03	112	4		female	8	3	3	6000	4000	182053	4003	6000	6000	169292	25	169292	6005	2331	0	190155	0	190155	62	187824	1669	4000	4	250	250	250	251	250	250	Three	6000
run03	112	4		female	9	1	1	7000	3000	203939	3002	6000	6000	190177	22	190177	6005	2788	0	211014	0	211014	34	208226	1212	3000	1	250	250	250	250	250	251	Six	7000
run03	112	4		female	10	4	4	8000	3500	224306	3503	4500	4500	211045	31	211045	4504	3050	0	231844	0	231844	35	228794	950	3500	8	250	250	250	250	250	250	Four	8000
run03	112	4		female	11	2	2	6000	4000	244641	4003	6000	6000	231880	36	231880	6005	3078	0	252673	0	252673	29	249595	922	4000	2	250	250	250	250	250	251	Two	6000
run03	112	4		female	12	2	2	8000	2000	267461	2001	6000	6000	252698	25	252698	6005	3074	0	273504	0	273504	42	270430	926	2000	2	250	250	250	250	250	251	Two	8000
run03	112	4		female	13	4	4	7000	3500	286794	3503	5500	5500	273533	29	273533	5504	2862	0	294327	0	294327	30	291465	1138	3500	8	250	251	250	250	250	250	Four	7000
run03	112	4		female	14	3	3	8000	4000	307112	4003	4000	4000	294351	24	294351	4003	1959	0	315193	0	315193	40	313234	2041	4000	4	250	250	250	251	250	250	Three	8000
run03	112	4		female	15	3	3	10000	2500	330482	2502	4500	4500	315219	26	315219	4504	2576	0	337062	0	337062	38	334486	1424	2500	4	250	251	250	250	250	250	Three	10000
run03	112	4		female	16	1	1	6000	4000	349849	4003	6000	6000	337088	26	337088	6005	2239	0	357926	0	357926	40	355687	1761	4000	1	250	251	250	250	250	250	Six	6000
run03	112	4		female	17	2	2	9000	2500	372218	2503	4500	4500	357956	30	357956	4504	3027	0	378748	0	378748	27	375721	973	2500	2	250	250	250	250	250	250	Two	9000
run03	112	4		female	18	5	5	8000	2500	393037	2502	5500	5500	378774	26	378774	5505	2896	0	399619	0	399619	39	396723	1104	2500	16	250	250	250	250	250	251	Five	8000
run03	112	4		female	19	3	3	8000	2500	413921	2503	5500	5500	399659	40	399659	5505	2395	0	420487	0	420487	33	418092	1605	2500	4	250	250	250	250	250	250	Three	8000
run03	112	4		female	20	5	5	7000	4000	433288	4004	5000	5000	420527	40	420527	5005	2709	0	441352	0	441352	33	438643	1291	4000	16	250	250	250	250	250	250	Five	7000
run03	113	4		male	1	5	5	10000	2000	35994	2002	4000	4000	21232	25	21231	4004	3416	0	42046	0	42046	18	38630	584	2000	16	250	250	250	250	250	250	Five	10000
run03	113	4		male	2	1	1	8000	2000	56829	2002	6000	6000	42066	20	42066	6005	3480	0	62878	0	62878	28	59398	520	2000	1	250	251	250	250	250	250	Six	8000
run03	113	4		male	3	1	1	9000	3000	76663	3003	4000	4000	62901	23	62901	4004	3224	0	83724	0	83724	35	80500	776	3000	1	250	251	250	250	250	250	Six	9000
run03	113	4		male	4	4	4	8000	3500	97014	3503	4500	4500	83753	29	83753	4503	3533	0	104551	0	104551	34	101018	467	3500	8	250	251	250	250	250	250	Four	8000
run03	113	4		male	5	4	4	10000	2000	119350	2002	4000	4000	104587	36	104587	4004	3442	0	125378	0	125378	26	121936	558	2000	8	250	250	250	250	250	250	Four	10000
run03	113	4		male	6	2	2	8000	3000	139167	3003	5000	5000	125406	28	125406	5004	3157	0	146195	0	146195	25	143038	843	3000	2	250	250	250	250	250	250	Two	8000
run03	113	4		male	7	5	5	9000	3500	159485	3503	3500	3500	146224	29	146224	3503	3124	0	167046	0	167046	22	163922	876	3500	16	250	250	250	250	250	250	Five	9000
run03	113	4		male	8	3	3	6000	4000	179836	4004	6000	6000	167075	29	167075	6005	2280	0	187938	0	187938	56	185658	1720	4000	4	250	250	250	250	250	250	Three	6000
run03	113	4		male	9	1	1	7000	3000	201722	3003	6000	6000	187960	22	187960	6005	2931	0	208790	0	208790	34	205859	1069	3000	1	250	251	250	250	250	250	Six	7000
run03	113	4		male	10	4	4	8000	3500	222073	3503	4500	4500	208812	21	208811	4504	2272	0	229616	0	229616	40	227344	1728	3500	8	250	251	250	250	250	250	Four	8000
run03	113	4		male	11	2	2	6000	4000	242407	4004	6000	6000	229646	30	229646	6006	3413	0	250441	0	250441	30	247028	587	4000	2	250	250	250	250	250	250	Two	6000
run03	113	4		male	12	2	2	8000	2000	265227	2002	6000	6000	250464	23	250464	6006	3168	0	271264	0	271264	35	268096	832	2000	2	250	250	250	250	250	250	Two	8000
run03	113	4		male	13	4	4	7000	3500	284561	3503	5500	5500	271299	35	271299	5505	3220	0	292101	0	292101	37	288881	780	3500	8	250	250	250	251	250	250	Four	7000
run03	113	4		male	14	3	3	8000	4000	304895	4004	4000	4000	292134	33	292134	4004	2795	0	313028	0	313028	31	310233	1205	4000	4	250	250	250	250	250	250	Three	8000
run03	113	4		male	15	3	3	10000	2500	328316	2502	4500	4500	313052	24	313052	4504	2998	0	334867	0	334867	28	331869	1002	2500	4	250	250	250	250	250	251	Three	10000
run03	113	4		male	16	1	1	6000	4000	347649	4004	6000	6000	334888	21	334888	6005	3325	0	355712	0	355712	27	352387	675	4000	1	250	251	250	250	250	250	Six	6000
run03	113	4		male	17	2	2	9000	2500	370002	2502	4500	4500	355740	28	355740	4503	3266	0	376537	0	376537	33	373271	734	2500	2	250	250	250	251	250	250	Two	9000
run03	113	4		male	18	5	5	8000	2500	390820	2502	5500	5500	376558	21	376558	5504	3149	0	397372	0	397372	26	394223	851	2500	16	250	251	250	250	250	250	Five	8000
run03	113	4		male	19	3	3	8000	2500	411655	2502	5500	5500	397392	20	397392	5505	2978	0	418203	0	418203	29	415225	1022	2500	4	250	250	250	251	250	250	Three	8000
run03	113	4		male	20	5	5	7000	4000	430988	4004	5000	5000	418227	24	418227	5005	3311	0	439037	0	439037	20	435726	689	4000	16	250	250	250	250	250	250	Five	7000
run03	114	2		male	1	5	5	10000	2000	62531	2002	4000	4000	47768	25	47768	4003	2978	0	68595	0	68595	29	65617	1022	2000	16	250	250	250	251	250	250	Five	10000
run03	114	2		male	2	1	1	8000	2000	83399	2002	6000	6000	68636	41	68636	6005	2851	0	89470	0	89470	32	86619	1149	2000	1	250	251	250	250	250	250	Six	8000
run03	114	2		male	3	1	1	9000	3000	103266	3003	4000	4000	89504	34	89504	4004	3178	0	110348	0	110348	40	107170	822	3000	1	250	250	250	250	250	250	Six	9000
run03	114	2		male	4	4	4	8000	3500	123634	3503	4500	4500	110373	25	110373	4504	3417	0	131155	0	131155	18	127738	583	3500	8	250	251	250	250	250	250	Four	8000
run03	114	2		male	5	4	4	10000	2000	145954	2001	4000	4000	131191	36	131191	4003	3164	0	151987	0	151987	32	148823	836	2000	8	250	250	250	250	250	251	Four	10000
run03	114	2		male	6	2	2	8000	3000	165787	3003	5000	5000	152026	38	152025	5005	3377	0	172818	0	172818	27	169441	623	3000	2	250	250	250	250	250	250	Two	8000
run03	114	2		male	7	5	5	9000	3500	186105	3503	3500	3500	172844	26	172844	3503	3048	0	193674	0	193674	38	190626	952	3500	16	250	250	250	250	250	250	Five	9000
run03	114	2		male	8	3	3	6000	4000	206456	4004	6000	6000	193695	21	193695	6005	2996	0	214540	0	214540	53	211544	1004	4000	4	250	250	250	250	250	250	Three	6000
run03	114	2		male	9	1	1	7000	3000	228325	3003	6000	6000	214563	23	214563	6006	3281	0	235393	0	235393	30	232112	719	3000	1	250	250	250	250	250	250	Six	7000
run03	114	2		male	10	4	4	8000	3500	248693	3503	4500	4500	235432	38	235431	4504	3420	0	256233	0	256233	37	252813	580	3500	8	250	251	250	250	250	250	Four	8000
run03	114	2		male	11	2	2	6000	4000	269027	4004	6000	6000	256266	33	256266	6006	3072	0	277070	0	277070	39	273998	928	4000	2	250	250	250	250	250	250	Two	6000
run03	114	2		male	12	2	2	8000	2000	291864	2002	6000	6000	277101	31	277101	6005	3445	0	297895	0	297895	28	294450	555	2000	2	250	251	250	250	250	250	Two	8000
run03	114	2		male	13	4	4	7000	3500	311181	3503	5500	5500	297919	24	297919	5505	3264	0	318715	0	318715	31	315451	736	3500	8	250	250	250	251	250	250	Four	7000
run03	114	2		male	14	3	3	8000	4000	331499	4003	4000	4000	318737	22	318737	4004	2961	0	339564	0	339564	32	336603	1039	4000	4	250	250	250	250	250	251	Three	8000
run03	114	2		male	15	3	3	10000	2500	354852	2502	4500	4500	339589	25	339589	4504	2927	0	361416	0	361416	32	358489	1073	2500	4	250	250	250	250	250	250	Three	10000
run03	114	2		male	16	1	1	6000	4000	374202	4004	6000	6000	361441	25	361441	6005	3179	0	382252	0	382252	25	379073	821	4000	1	250	250	250	250	250	250	Six	6000
run03	114	2		male	17	2	2	9000	2500	396539	2502	4500	4500	382276	24	382276	4504	3242	0	403067	0	403067	26	399825	758	2500	2	250	250	250	250	250	251	Two	9000
run03	114	2		male	18	5	5	8000	2500	417357	2502	5500	5500	403094	27	403094	5505	3139	0	423915	0	423915	27	420776	861	2500	16	250	250	250	250	250	251	Five	8000
run03	114	2		male	19	3	3	8000	2500	438208	2502	5500	5500	423946	31	423946	5504	3129	0	444773	0	444773	24	441644	871	2500	4	250	251	250	250	250	250	Three	8000
run03	114	2		male	20	5	5	7000	4000	457558	4004	5000	5000	444797	24	444797	5005	3158	0	465621	0	465621	36	462463	842	4000	16	250	250	250	250	250	250	Five	7000
run03	115	1		female	1	5	5	10000	2000	146927	2000	4000	4000	132178	183	132178	4000	1985	0	152995	0	152995	27	151010	2015	2000	16	250	250	250	250	250	250	Five	10000
run03	115	1		female	2	1	1	8000	2000	167775	2000	6000	6000	153027	31	153026	6000	2666	0	173841	0	173841	33	171175	1334	2000	1	250	250	250	250	250	250	Six	8000
run03	115	1		female	3	1	1	9000	3000	187624	3000	4000	4000	173875	34	173875	4000	2394	0	194684	0	194684	28	192290	1606	3000	1	250	250	250	250	250	250	Six	9000
run03	115	1		female	4	4	4	8000	3500	207972	3500	4500	4500	194723	39	194723	4500	2746	0	215501	0	215501	29	212755	1254	3500	8	250	250	250	250	250	250	Four	8000
run03	115	1		female	5	4	4	10000	2000	230287	2000	4000	4000	215539	37	215538	4000	2881	0	236318	0	236318	31	233437	1119	2000	8	250	250	250	250	250	250	Four	10000
run03	115	1		female	6	2	2	8000	3000	250103	2999	5000	5000	236354	36	236354	4999	2977	0	257129	0	257129	26	254152	1023	3000	2	250	250	250	250	250	250	Two	8000
run03	115	1		female	7	5	5	9000	3500	270401	3500	3500	3500	257152	23	257152	3500	1946	0	277963	0	277963	28	276017	2054	3500	16	250	250	250	250	250	250	Five	9000
run03	115	1		female	8	3	3	6000	4000	290750	3999	6000	6000	278001	38	278001	5999	2089	0	298838	0	298838	48	296749	1911	4000	4	250	250	250	250	250	250	Three	6000
run03	115	1		female	9	1	1	7000	3000	312615	2999	6000	6000	298866	28	298866	5999	2738	0	319686	0	319686	39	316948	1262	3000	1	250	250	250	250	250	250	Six	7000
run03	115	1		female	10	4	4	8000	3500	332963	3500	4500	4500	319714	28	319714	4500	2738	0	340501	0	340501	38	337763	1262	3500	8	250	250	250	250	250	250	Four	8000
run03	115	1		female	11	2	2	6000	4000	353278	4000	6000	6000	340529	28	340529	6000	3234	0	361312	0	361312	34	358078	766	4000	2	250	250	250	250	250	250	Two	6000
run03	115	1		female	12	2	2	8000	2000	376093	2000	6000	6000	361344	32	361344	6000	2793	0	382136	0	382136	43	379343	1207	2000	2	250	250	250	250	250	250	Two	8000
run03	115	1		female	13	4	4	7000	3500	395425	3500	5500	5500	382176	40	382176	5500	2785	0	402960	0	402960	35	400175	1215	3500	8	250	250	250	250	250	250	Four	7000
run03	115	1		female	14	3	3	8000	4000	415740	4000	4000	4000	402991	31	402991	4000	2379	0	423802	0	423802	27	421423	1621	4000	4	250	250	250	250	250	250	Three	8000
run03	115	1		female	15	3	3	10000	2500	439089	2499	4500	4500	423840	38	423840	4499	2085	0	445657	0	445657	40	443572	1915	2500	4	250	250	250	250	250	250	Three	10000
run03	115	1		female	16	1	1	6000	4000	458437	4000	6000	6000	445688	31	445688	6000	2616	0	466503	0	466503	36	463887	1384	4000	1	250	250	250	250	250	250	Six	6000
run03	115	1		female	17	2	2	9000	2500	480785	2500	4500	4500	466537	34	466537	4499	3050	0	487318	0	487318	33	484268	950	2500	2	250	249	250	250	250	250	Two	9000
run03	115	1		female	18	5	5	8000	2500	501601	2499	5500	5500	487352	34	487352	5499	2668	0	508168	0	508168	33	505500	1332	2500	16	250	250	250	250	250	250	Five	8000
run03	115	1		female	19	3	3	8000	2500	522449	2500	5500	5500	508200	32	508200	5500	2434	0	529016	0	529016	27	526582	1566	2500	4	250	250	250	250	250	250	Three	8000
run03	115	1		female	20	5	5	7000	4000	541798	3999	5000	5000	529049	32	529048	5000	2448	0	549862	0	549862	28	547414	1552	4000	16	250	250	250	250	250	250	Five	7000
run03	116	4		male	1	5	5	10000	2000	45592	2000	4000	4000	30843	32	30843	4000	2787	0	51662	0	51662	28	48875	1213	2000	16	250	250	250	250	250	250	Five	10000
run03	116	4		male	2	1	1	8000	2000	66441	1999	6000	6000	51692	30	51692	5999	3140	0	72497	0	72497	30	69357	860	2000	1	250	250	250	250	250	250	Six	8000
run03	116	4		male	3	1	1	9000	3000	86273	2999	4000	4000	72524	26	72523	4000	3235	0	93340	0	93340	26	90105	765	3000	1	250	250	250	249	250	251	Six	9000
run03	116	4		male	4	4	4	8000	3500	106621	3500	4500	4500	93372	32	93372	4500	3411	0	114148	0	114148	26	110737	589	3500	8	250	250	250	250	250	250	Four	8000
run03	116	4		male	5	4	4	10000	2000	128936	2000	4000	4000	114187	39	114187	4000	3346	0	134965	0	134965	29	131619	654	2000	8	250	250	250	250	250	250	Four	10000
run03	116	4		male	6	2	2	8000	3000	148751	3000	5000	5000	135002	37	135002	5000	3161	0	155779	0	155779	28	152618	839	3000	2	250	250	250	250	250	250	Two	8000
run03	116	4		male	7	5	5	9000	3500	169050	3499	3500	3500	155801	22	155801	3499	3036	0	176619	0	176619	41	173583	964	3500	16	250	250	250	250	250	250	Five	9000
run03	116	4		male	8	3	3	6000	4000	189398	4000	6000	6000	176649	30	176649	6000	2995	0	197476	0	197476	43	194481	1005	4000	4	250	250	250	250	250	250	Three	6000
run03	116	4		male	9	1	1	7000	3000	211247	2999	6000	6000	197498	22	197498	5999	2724	0	218304	0	218304	31	215580	1276	3000	1	250	250	250	250	250	250	Six	7000
run03	116	4		male	10	4	4	8000	3500	231578	3500	4500	4500	218329	25	218329	4500	2097	0	239108	0	239108	30	237011	1903	3500	8	250	250	250	250	250	250	Four	8000
run03	116	4		male	11	2	2	6000	4000	251893	4000	6000	6000	239145	36	239144	6000	3112	0	259922	0	259922	29	256810	888	4000	2	250	250	250	249	250	250	Two	6000
run03	116	4		male	12	2	2	8000	2000	274708	2000	6000	6000	259960	38	259960	5999	3319	0	280744	0	280744	36	277425	681	2000	2	250	249	250	250	250	250	Two	8000
run03	116	4		male	13	4	4	7000	3500	294024	3499	5500	5500	280775	31	280775	5499	3382	0	301555	0	301555	32	298173	618	3500	8	250	250	250	250	250	250	Four	7000
run03	116	4		male	14	3	3	8000	4000	314339	4000	4000	4000	301590	35	301590	4000	2965	0	322403	0	322403	34	319438	1035	4000	4	250	250	250	250	250	250	Three	8000
run03	116	4		male	15	3	3	10000	2500	337687	2500	4500	4500	322438	35	322438	4500	2903	0	344256	0	344256	29	341353	1097	2500	4	250	250	250	250	250	250	Three	10000
run03	116	4		male	16	1	1	6000	4000	357036	3999	6000	6000	344287	31	344287	5999	2846	0	365098	0	365098	32	362252	1154	4000	1	250	250	250	250	250	250	Six	6000
run03	116	4		male	17	2	2	9000	2500	379384	2500	4500	4500	365135	37	365135	4500	3224	0	385908	0	385908	24	382684	776	2500	2	250	250	250	250	250	250	Two	9000
run03	116	4		male	18	5	5	8000	2500	400182	2500	5500	5500	385934	26	385934	5499	2836	0	406752	0	406752	41	403916	1164	2500	16	250	250	250	249	250	250	Five	8000
run03	116	4		male	19	3	3	8000	2500	421031	2500	5500	5500	406782	30	406782	5500	2934	0	427598	0	427598	37	424664	1066	2500	4	250	250	250	250	250	250	Three	8000
run03	116	4		male	20	5	5	7000	4000	440379	4000	5000	5000	427630	32	427630	5000	3090	0	448436	0	448436	31	445346	910	4000	16	250	250	250	249	250	250	Five	7000
run03	117	4		male	1	5	5	10000	2000	45402	2000	4000	4000	30653	32	30653	4000	3223	0	51458	0	51458	24	48235	777	2000	16	250	250	250	250	250	250	Five	10000
run03	117	4		male	2	1	1	8000	2000	66234	2000	6000	6000	51485	27	51485	6000	3143	0	72294	0	72294	28	69151	857	2000	1	250	250	250	250	250	250	Six	8000
run03	117	4		male	3	1	1	9000	3000	86066	3000	4000	4000	72317	23	72317	4000	3062	0	93128	0	93128	32	90066	938	3000	1	250	250	250	250	250	250	Six	9000
run03	117	4		male	4	4	4	8000	3500	106414	3500	4500	4500	93166	37	93165	4500	3376	0	113940	0	113940	26	110564	624	3500	8	250	250	250	250	250	250	Four	8000
run03	117	4		male	5	4	4	10000	2000	128729	2000	4000	4000	113981	41	113981	3999	3431	0	134760	0	134760	31	131329	569	2000	8	250	250	250	249	250	250	Four	10000
run03	117	4		male	6	2	2	8000	3000	148545	2999	5000	5000	134796	36	134796	4999	3406	0	155584	0	155584	40	152178	594	3000	2	250	250	250	250	250	250	Two	8000
run03	117	4		male	7	5	5	9000	3500	168860	3500	3500	3500	155611	27	155611	3500	3110	0	176419	0	176419	27	173309	890	3500	16	250	250	250	250	250	250	Five	9000
run03	117	4		male	8	3	3	6000	4000	189208	4000	6000	6000	176459	40	176459	6000	3155	0	197296	0	197296	60	194141	845	4000	4	250	250	250	250	250	250	Three	6000
run03	117	4		male	9	1	1	7000	3000	211073	3000	6000	6000	197324	28	197324	6000	3071	0	218127	0	218127	31	215056	929	3000	1	250	250	250	250	250	250	Six	7000
run03	117	4		male	10	4	4	8000	3500	231405	3500	4500	4500	218156	29	218156	4500	3560	0	238932	0	238932	27	235372	440	3500	8	250	250	250	250	250	250	Four	8000
run03	117	4		male	11	2	2	6000	4000	251720	4000	6000	6000	238971	39	238971	6000	3415	0	259752	0	259752	32	256337	585	4000	2	250	250	250	250	250	250	Two	6000
run03	117	4		male	12	2	2	8000	2000	274535	2000	6000	6000	259786	34	259786	6000	3215	0	280567	0	280567	32	277352	785	2000	2	250	250	250	250	250	250	Two	8000
run03	117	4		male	13	4	4	7000	3500	293850	3500	5500	5500	280602	34	280601	5500	3406	0	301373	0	301373	23	297967	594	3500	8	250	250	250	250	250	249	Four	7000
run03	117	4		male	14	3	3	8000	4000	314149	4000	4000	4000	301400	27	301400	4000	3114	0	322229	0	322229	43	319115	886	4000	4	250	250	250	250	250	250	Three	8000
run03	117	4		male	15	3	3	10000	2500	337514	2500	4500	4500	322265	36	322265	4500	3149	0	344096	0	344096	43	340947	851	2500	4	250	250	250	250	250	250	Three	10000
run03	117	4		male	16	1	1	6000	4000	356879	4000	6000	6000	344130	34	344130	6000	2512	0	365024	0	365024	32	362512	1488	4000	1	250	250	250	250	250	250	Six	6000
run03	117	4		male	17	2	2	9000	2500	379294	2500	4500	4500	365045	21	365045	4500	3234	0	385828	0	385828	34	382594	766	2500	2	250	250	250	250	250	250	Two	9000
run03	117	4		male	18	5	5	8000	2500	400109	2500	5500	5500	385860	32	385860	5500	2902	0	406678	0	406678	33	403776	1098	2500	16	250	250	250	250	250	250	Five	8000
run03	117	4		male	19	3	3	8000	2500	420958	2500	5500	5500	406709	31	406709	5499	2696	0	427520	0	427520	33	424824	1304	2500	4	250	250	250	250	250	250	Three	8000
run03	117	4		male	20	5	5	7000	4000	440306	4000	5000	5000	427557	37	427557	5000	2992	0	448381	0	448381	38	445389	1008	4000	16	250	250	250	250	250	250	Five	7000
run03	118	4		female	1	5	5	10000	2000	37399	2000	4000	4000	22650	16	22650	4000	3133	0	43449	0	43449	27	40316	867	2000	16	250	250	250	250	250	250	Five	10000
run03	118	4		female	2	1	1	8000	2000	58214	2000	6000	6000	43466	16	43465	6000	2812	0	64243	0	64243	14	61431	1188	2000	1	250	250	250	250	250	250	Six	8000
run03	118	4		female	3	1	1	9000	3000	78013	3000	4000	4000	64264	21	64264	4000	3095	0	85058	0	85058	19	81963	905	3000	1	250	250	250	250	250	250	Six	9000
run03	118	4		female	4	4	4	8000	3500	98328	3500	4500	4500	85079	21	85079	4500	3588	0	105849	0	105849	21	102261	412	3500	8	250	250	250	250	250	250	Four	8000
run03	118	4		female	5	4	4	10000	2000	120626	2000	4000	4000	105878	28	105877	4000	3386	0	126646	0	126646	20	123260	614	2000	8	250	250	250	250	250	250	Four	10000
run03	118	4		female	6	2	2	8000	3000	140408	3000	5000	5000	126659	13	126659	5000	3504	0	147429	0	147429	21	143925	496	3000	2	250	250	250	250	250	250	Two	8000
run03	118	4		female	7	5	5	9000	3500	160707	3499	3500	3500	147458	29	147458	3499	3232	0	168255	0	168255	31	165023	768	3500	16	250	250	250	250	250	250	Five	9000
run03	118	4		female	8	3	3	6000	4000	181022	4000	6000	6000	168273	18	168273	5999	2856	0	189111	0	189111	56	186255	1144	4000	4	250	250	250	250	250	250	Three	6000
run03	118	4		female	9	1	1	7000	3000	202887	3000	6000	6000	189138	27	189138	5999	2868	0	209938	0	209938	23	207070	1132	3000	1	250	250	250	250	250	250	Six	7000
run03	118	4		female	10	4	4	8000	3500	223219	3500	4500	4500	209970	32	209970	4499	3536	0	230754	0	230754	35	227218	464	3500	8	250	250	250	250	250	250	Four	8000
run03	118	4		female	11	2	2	6000	4000	243534	4000	6000	6000	230785	31	230785	5999	3239	0	251573	0	251573	39	248334	761	4000	2	250	250	250	250	250	250	Two	6000
run03	118	4		female	12	2	2	8000	2000	266349	2000	6000	6000	251600	27	251600	6000	3375	0	272374	0	272374	25	268999	625	2000	2	250	250	250	250	250	250	Two	8000
run03	118	4		female	13	4	4	7000	3500	285647	3500	5500	5500	272399	24	272398	5500	3493	0	293174	0	293174	27	289681	507	3500	8	250	250	250	250	250	250	Four	7000
run03	118	4		female	14	3	3	8000	4000	305946	4000	4000	4000	293197	23	293197	4000	2128	0	314007	0	314007	33	311879	1872	4000	4	250	250	250	250	250	250	Three	8000
run03	118	4		female	15	3	3	10000	2500	329278	2499	4500	4500	314029	22	314029	4499	3110	0	335837	0	335837	33	332727	890	2500	4	250	250	250	250	250	250	Three	10000
run03	118	4		female	16	1	1	6000	4000	348609	4000	6000	6000	335860	23	335860	6000	2863	0	356655	0	356655	26	353792	1137	4000	1	250	249	250	250	250	250	Six	6000
run03	118	4		female	17	2	2	9000	2500	370924	2500	4500	4500	356676	21	356676	4499	3395	0	377453	0	377453	29	374058	605	2500	2	250	251	250	249	250	250	Two	9000
run03	118	4		female	18	5	5	8000	2500	391723	2500	5500	5500	377474	21	377474	5500	2397	0	398270	0	398270	20	395873	1603	2500	16	250	250	250	250	250	250	Five	8000
run03	118	4		female	19	3	3	8000	2500	412538	2500	5500	5500	398289	19	398289	5500	2906	0	419077	0	419077	22	416171	1094	2500	4	250	250	250	250	250	250	Three	8000
run03	118	4		female	20	5	5	7000	4000	431853	4000	5000	5000	419104	27	419104	5000	3135	0	439888	0	439888	20	436753	865	4000	16	250	250	250	250	250	250	Five	7000
run03	119	2		male	1	5	5	10000	2000	50347	2000	4000	4000	35599	16	35599	3999	3158	0	56389	0	56389	24	53231	842	2000	16	250	250	250	250	250	250	Five	10000
run03	119	2		male	2	1	1	8000	2000	71163	1999	6000	6000	56414	25	56414	5999	3128	0	77207	0	77207	24	74079	872	2000	1	250	250	250	250	250	250	Six	8000
run03	119	2		male	3	1	1	9000	3000	90978	2999	4000	4000	77229	22	77229	3999	3119	0	98013	0	98013	16	94894	881	3000	1	250	250	250	250	250	250	Six	9000
run03	119	2		male	4	4	4	8000	3500	111276	3500	4500	4500	98027	14	98027	4500	3546	0	118805	0	118805	29	115259	454	3500	8	250	250	250	250	250	250	Four	8000
run03	119	2		male	5	4	4	10000	2000	133575	1999	4000	4000	118826	21	118826	3999	3320	0	139594	0	139594	20	136274	680	2000	8	250	250	250	250	250	250	Four	10000
run03	119	2		male	6	2	2	8000	3000	153373	3000	5000	5000	139624	30	139624	5000	3655	0	160411	0	160411	38	156756	345	3000	2	250	250	250	250	250	250	Two	8000
run03	119	2		male	7	5	5	9000	3500	173688	3500	3500	3500	160439	28	160439	3500	3380	0	181251	0	181251	33	177871	620	3500	16	250	250	250	250	250	250	Five	9000
run03	119	2		male	8	3	3	6000	4000	194020	4000	6000	6000	181271	20	181271	6000	2943	0	202079	0	202079	35	199136	1057	4000	4	250	250	250	250	250	250	Three	6000
run03	119	2		male	9	1	1	7000	3000	215852	3000	6000	6000	202103	24	202103	5999	3021	0	222906	0	222906	32	219885	979	3000	1	250	250	250	250	250	250	Six	7000
run03	119	2		male	10	4	4	8000	3500	236184	3499	4500	4500	222935	29	222935	4499	3214	0	243714	0	243714	31	240500	786	3500	8	250	250	250	250	250	250	Four	8000
run03	119	2		male	11	2	2	6000	4000	256482	4000	6000	6000	243733	19	243733	6000	3413	0	264511	0	264511	29	261098	587	4000	2	250	250	250	250	250	250	Two	6000
run03	119	2		male	12	2	2	8000	2000	279280	2000	6000	6000	264532	20	264531	6000	3635	0	285315	0	285315	35	281680	365	2000	2	250	250	250	250	250	250	Two	8000
run03	119	2		male	13	4	4	7000	3500	298596	3499	5500	5500	285347	32	285347	5499	3035	0	306114	0	306114	19	303079	965	3500	8	250	250	250	250	250	250	Four	7000
run03	119	2		male	14	3	3	8000	4000	318894	4000	4000	4000	306145	31	306145	4000	2942	0	326936	0	326936	22	323994	1058	4000	4	250	250	250	250	250	250	Three	8000
run03	119	2		male	15	3	3	10000	2500	342209	2500	4500	4500	326960	24	326960	4500	3085	0	348760	0	348760	31	345675	915	2500	4	250	250	250	250	250	250	Three	10000
run03	119	2		male	16	1	1	6000	4000	361524	4000	6000	6000	348775	15	348775	6000	3414	0	369571	0	369571	25	366157	586	4000	1	250	250	250	250	250	250	Six	6000
run03	119	2		male	17	2	2	9000	2500	383839	2500	4500	4500	369590	19	369590	4500	3616	0	390355	0	390355	16	386739	384	2500	2	250	250	250	250	250	250	Two	9000
run03	119	2		male	18	5	5	8000	2500	404621	2500	5500	5500	390372	17	390372	5500	3380	0	411167	0	411167	16	407787	620	2500	16	250	250	250	250	250	250	Five	8000
run03	119	2		male	19	3	3	8000	2500	425436	2500	5500	5500	411187	20	411187	5500	2640	0	431976	0	431976	21	429336	1360	2500	4	250	250	250	250	250	250	Three	8000
run03	119	2		male	20	5	5	7000	4000	444751	4000	5000	5000	432002	26	432002	5000	3400	0	452801	0	452801	22	449401	600	4000	16	250	250	250	250	250	250	Five	7000
run03	120	2		female	1	5	5	10000	2000	46901	2000	4000	4000	32152	16	32152	4000	3391	0	52942	0	52942	21	49551	609	2000	16	250	250	250	250	250	250	Five	10000
run03	120	2		female	2	1	1	8000	2000	67716	2000	6000	6000	52967	25	52967	6000	2786	0	73768	0	73768	28	70982	1214	2000	1	250	250	250	250	250	250	Six	8000
run03	120	2		female	3	1	1	9000	3000	87531	3000	4000	4000	73782	14	73782	4000	3359	0	94590	0	94590	30	91231	641	3000	1	250	250	250	250	250	250	Six	9000
run03	120	2		female	4	4	4	8000	3500	107863	3500	4500	4500	94614	24	94614	4500	3586	0	115382	0	115382	19	111796	414	3500	8	250	250	250	250	250	250	Four	8000
run03	120	2		female	5	4	4	10000	2000	130145	2000	4000	4000	115396	14	115396	3999	3480	0	136174	0	136174	29	132694	520	2000	8	250	250	250	250	250	250	Four	10000
run03	120	2		female	6	2	2	8000	3000	149943	3000	5000	5000	136194	20	136194	5000	3462	0	156972	0	156972	29	153510	538	3000	2	250	250	250	250	250	250	Two	8000
run03	120	2		female	7	5	5	9000	3500	170242	3499	3500	3500	156993	21	156993	3499	3448	0	177789	0	177789	20	174341	552	3500	16	250	250	250	250	250	250	Five	9000
run03	120	2		female	8	3	3	6000	4000	190557	4000	6000	6000	177808	19	177808	5999	3351	0	198607	0	198607	24	195256	649	4000	4	250	250	250	250	250	250	Three	6000
run03	120	2		female	9	1	1	7000	3000	212372	3000	6000	6000	198623	16	198623	5999	2909	0	219414	0	219414	25	216505	1091	3000	1	250	250	250	250	250	250	Six	7000
run03	120	2		female	10	4	4	8000	3500	232687	3500	4500	4500	219438	24	219438	4500	3523	0	240210	0	240210	23	236687	477	3500	8	250	250	250	250	250	250	Four	8000
run03	120	2		female	11	2	2	6000	4000	252986	3999	6000	6000	240237	26	240236	6000	3601	0	261003	0	261003	18	257402	399	4000	2	250	250	250	250	250	250	Two	6000
run03	120	2		female	12	2	2	8000	2000	275767	2000	6000	6000	261018	15	261018	6000	3519	0	281786	0	281786	19	278267	481	2000	2	250	250	250	250	250	250	Two	8000
run03	120	2		female	13	4	4	7000	3500	295049	3500	5500	5500	281800	14	281800	5500	3654	0	302569	0	302569	20	298915	346	3500	8	250	250	250	250	250	250	Four	7000
run03	120	2		female	14	3	3	8000	4000	315331	4000	4000	4000	302582	13	302582	4000	2625	0	323372	0	323372	20	320747	1375	4000	4	250	250	250	250	250	250	Three	8000
run03	120	2		female	15	3	3	10000	2500	338646	2500	4500	4500	323397	25	323397	4500	2321	0	345200	0	345200	24	342879	1679	2500	4	250	250	250	250	250	250	Three	10000
run03	120	2		female	16	1	1	6000	4000	357978	3999	6000	6000	345229	29	345229	5999	3444	0	366021	0	366021	26	362577	556	4000	1	250	250	250	250	250	250	Six	6000
run03	120	2		female	17	2	2	9000	2500	380293	2500	4500	4500	366044	23	366044	4499	3587	0	386813	0	386813	20	383226	413	2500	2	250	250	250	250	250	250	Two	9000
run03	120	2		female	18	5	5	8000	2500	401075	2499	5500	5500	386826	13	386826	5499	3048	0	407622	0	407622	32	404574	952	2500	16	250	250	250	250	250	250	Five	8000
run03	120	2		female	19	3	3	8000	2500	421890	2499	5500	5500	407641	19	407641	5499	3105	0	428428	0	428428	21	425323	895	2500	4	250	250	250	250	250	250	Three	8000
run03	120	2		female	20	5	5	7000	4000	441205	4000	5000	5000	428456	28	428456	4999	3525	0	449279	0	449279	36	445754	475	4000	16	250	250	250	250	250	250	Five	7000
run04	101	3		female	1	3	3	8000	4000	87735	4003	4000	4000	74974	25	74974	4003	3243	0	95799	0	95799	39	92556	757	4000	4	250	251	250	250	250	250	Three	8000
run04	101	3		female	2	1	1	7000	3000	109587	3003	6000	6000	95825	26	95825	6006	3290	0	116664	0	116664	34	113374	710	3000	1	250	250	250	250	250	250	Six	7000
run04	101	3		female	3	3	3	6000	4000	129455	4003	6000	6000	116694	29	116693	6006	2727	0	137520	0	137520	39	134793	1273	4000	4	250	250	250	250	250	251	Three	6000
run04	101	3		female	4	2	2	6000	4000	150306	4003	6000	6000	137545	25	137545	6005	3532	0	158342	0	158342	33	154810	468	4000	2	250	251	250	250	250	250	Two	6000
run04	101	3		female	5	4	4	8000	3500	171641	3503	4500	4500	158380	38	158380	4504	3560	0	179171	0	179171	27	175611	440	3500	8	250	251	250	250	250	250	Four	8000
run04	101	3		female	6	5	5	9000	3500	192459	3503	3500	3500	179198	27	179198	3503	3172	0	200018	0	200018	24	196846	828	3500	16	250	250	250	250	250	250	Five	9000
run04	101	3		female	7	1	1	8000	2000	214812	2002	6000	6000	200049	31	200049	6005	3127	0	220891	0	220891	39	217764	873	2000	1	250	250	250	251	250	250	Six	8000
run04	101	3		female	8	2	2	10000	2000	235680	2002	4000	4000	220917	26	220917	4004	3511	0	241743	0	241743	61	238232	489	2000	2	250	251	250	250	250	250	Two	10000
run04	101	3		female	9	4	4	7000	3500	255030	3503	5500	5500	241769	26	241769	5504	3307	0	262574	0	262574	41	259267	693	3500	8	250	251	250	250	250	250	Four	7000
run04	101	3		female	10	4	4	10000	2000	277366	2002	4000	4000	262603	29	262603	4004	3583	0	283401	0	283401	33	279818	417	2000	8	250	250	250	250	250	250	Four	10000
run04	101	3		female	11	2	2	8000	3000	297200	3003	5000	5000	283438	37	283438	5005	3428	0	304231	0	304231	28	300803	572	3000	2	250	251	250	250	250	250	Two	8000
run04	101	3		female	12	3	3	8000	2000	317518	2001	4500	4500	304256	25	304256	4504	2883	0	323587	0	323587	26	320704	1117	2000	4	250	250	250	250	250	251	Three	8000
run04	101	3		female	13	5	5	10000	2000	338386	2002	4000	4000	323623	36	323623	4003	3277	0	344449	0	344449	32	341172	723	2000	16	250	250	250	251	250	250	Five	10000
run04	101	3		female	14	3	3	9000	3000	358236	3003	4000	4000	344474	25	344474	4004	2521	0	365311	0	365311	35	362790	1479	3000	4	250	250	250	250	250	250	Three	9000
run04	101	3		female	15	2	2	9000	2500	379605	2502	4500	4500	365343	31	365342	4504	3489	0	386147	0	386147	40	382658	511	2500	2	250	250	250	251	250	250	Two	9000
run04	101	3		female	16	4	4	9000	2500	400440	2502	4500	4500	386177	30	386177	4504	3502	0	406978	0	406978	36	403476	498	2500	8	250	250	250	251	250	250	Four	9000
run04	101	3		female	17	1	1	6000	4000	419773	4004	6000	6000	407012	34	407012	6005	3167	0	427861	0	427861	31	424694	833	4000	1	250	251	250	250	250	250	Six	6000
run04	101	3		female	18	1	1	9000	3000	441659	3002	4000	4000	427897	36	427897	4003	3237	0	448716	0	448716	26	445479	763	3000	1	250	250	250	250	250	251	Six	9000
run04	101	3		female	19	5	5	7000	4000	461509	4004	5000	5000	448748	32	448748	5005	3341	0	469588	0	469588	43	466247	659	4000	16	250	250	250	250	250	250	Five	7000
run04	101	3		female	20	5	5	8000	2500	483879	2502	5500	5500	469616	28	469616	5505	3304	0	490452	0	490452	41	487148	696	2500	16	250	250	250	250	250	251	Five	8000
run04	102	3		female	1	3	3	8000	4000	283388	4000	4000	4000	270640	32	270640	3999	3015	0	291469	0	291469	38	288454	985	4000	4	250	250	250	250	250	250	Three	8000
run04	102	3		female	2	1	1	7000	3000	305252	2999	6000	6000	291504	35	291504	5999	3246	0	312314	0	312314	30	309068	754	3000	1	250	250	250	250	250	250	Six	7000
run04	102	3		female	3	3	3	6000	4000	325099	4000	6000	6000	312351	37	312351	5999	3022	0	333171	0	333171	40	330149	978	4000	4	250	250	250	250	250	250	Three	6000
run04	102	3		female	4	2	2	6000	4000	345946	4000	6000	6000	333198	27	333198	5999	3558	0	353971	0	353971	25	350413	442	4000	2	250	250	250	250	250	249	Two	6000
run04	102	3		female	5	4	4	8000	3500	367244	3499	4500	4500	353995	24	353995	4500	3413	0	374773	0	374773	30	371360	587	3500	8	250	250	250	250	250	250	Four	8000
run04	102	3		female	6	5	5	9000	3500	388058	3499	3500	3500	374809	36	374809	3500	2853	0	395627	0	395627	37	392774	1147	3500	16	250	250	250	250	250	250	Five	9000
run04	102	3		female	7	1	1	8000	2000	410405	1999	6000	6000	395657	30	395657	5999	3008	0	416479	0	416479	32	413471	992	2000	1	250	250	250	250	250	250	Six	8000
run04	102	3		female	8	2	2	10000	2000	431252	2000	4000	4000	416504	25	416504	3999	3558	0	437310	0	437310	58	433752	442	2000	2	250	250	250	250	250	250	Two	10000
run04	102	3		female	9	4	4	7000	3500	450583	3499	5500	5500	437335	24	437334	5500	3430	0	458112	0	458112	30	454682	570	3500	8	250	250	250	250	250	250	Four	7000
run04	102	3		female	10	4	4	10000	2000	472896	2000	4000	4000	458148	36	458148	4000	3093	0	478939	0	478939	43	475846	907	2000	8	250	249	250	250	250	250	Four	10000
run04	102	3		female	11	2	2	8000	3000	492710	3000	5000	5000	478962	23	478962	5000	3500	0	499743	0	499743	33	496243	500	3000	2	250	250	250	249	250	250	Two	8000
run04	102	3		female	12	3	3	8000	2000	513024	2000	4500	4500	499776	33	499776	4500	3009	0	519100	0	519100	43	516091	991	2000	4	250	250	250	249	250	250	Three	8000
run04	102	3		female	13	5	5	10000	2000	533872	1999	4000	4000	519124	24	519124	3999	3056	0	539944	0	539944	33	536888	944	2000	16	250	250	250	250	250	250	Five	10000
run04	102	3		female	14	3	3	9000	3000	553719	3000	4000	4000	539971	27	539971	3999	2995	0	560780	0	560780	35	557785	1005	3000	4	250	250	250	250	250	250	Three	9000
run04	102	3		female	15	2	2	9000	2500	575066	2500	4500	4500	560818	38	560818	4500	3626	0	581592	0	581592	26	577966	374	2500	2	250	250	250	250	250	250	Two	9000
run04	102	3		female	16	4	4	9000	2500	595864	2499	4500	4500	581616	23	581615	4500	3456	0	602402	0	602402	39	598946	544	2500	8	250	250	250	250	250	250	Four	9000
run04	102	3		female	17	1	1	6000	4000	615178	3999	6000	6000	602429	27	602429	6000	3189	0	623249	0	623249	27	620060	811	4000	1	250	250	250	250	250	250	Six	6000
run04	102	3		female	18	1	1	9000	3000	637025	2999	4000	4000	623277	28	623277	3999	3064	0	644088	0	644088	40	641024	936	3000	1	250	250	250	250	250	250	Six	9000
run04	102	3		female	19	5	5	7000	4000	656872	4000	5000	5000	644124	36	644124	4999	2854	0	664925	0	664925	25	662071	1146	4000	16	250	250	250	250	250	250	Five	7000
run04	102	3		female	20	5	5	8000	2500	679203	2499	5500	5500	664955	29	664954	5500	2860	0	685762	0	685762	33	682902	1140	2500	16	250	250	250	250	250	250	Five	8000
run04	103	2		male	1	3	3	8000	4000	36159	4004	4000	4000	23398	25	23398	4004	3018	0	44232	0	44232	40	41214	982	4000	4	250	250	250	250	250	250	Three	8000
run04	103	2		male	2	1	1	7000	3000	58028	3003	6000	6000	44266	34	44266	6005	3288	0	65103	0	65103	34	61815	712	3000	1	250	250	250	250	250	250	Six	7000
run04	103	2		male	3	3	3	6000	4000	77895	4004	6000	6000	65134	31	65134	6006	3152	0	85968	0	85968	29	82816	848	4000	4	250	250	250	250	250	250	Three	6000
run04	103	2		male	4	2	2	6000	4000	98764	4003	6000	6000	86003	35	86003	6005	3213	0	106797	0	106797	30	103584	787	4000	2	250	250	250	250	250	251	Two	6000
run04	103	2		male	5	4	4	8000	3500	120082	3503	4500	4500	106821	24	106821	4503	3481	0	127617	0	127617	32	124136	519	3500	8	250	251	250	250	250	250	Four	8000
run04	103	2		male	6	5	5	9000	3500	140917	3503	3500	3500	127655	38	127655	3503	3296	0	148500	0	148500	37	145204	704	3500	16	250	250	250	251	250	250	Five	9000
run04	103	2		male	7	1	1	8000	2000	163286	2002	6000	6000	148523	23	148523	6006	3131	0	169353	0	169353	32	166222	869	2000	1	250	250	250	250	250	250	Six	8000
run04	103	2		male	8	2	2	10000	2000	184154	2002	4000	4000	169392	39	169392	4003	3504	0	190211	0	190211	55	186707	496	2000	2	250	250	250	250	250	250	Two	10000
run04	103	2		male	9	4	4	7000	3500	203504	3503	5500	5500	190243	32	190243	5505	3260	0	211035	0	211035	28	207775	740	3500	8	250	250	250	250	250	250	Four	7000
run04	103	2		male	10	4	4	10000	2000	225824	2002	4000	4000	211061	26	211061	4003	3425	0	231868	0	231868	42	228443	575	2000	8	250	250	250	251	250	250	Four	10000
run04	103	2		male	11	2	2	8000	3000	245658	3002	5000	5000	231896	28	231896	5004	3412	0	252689	0	252689	29	249277	588	3000	2	250	250	250	250	250	251	Two	8000
run04	103	2		male	12	3	3	8000	2000	265975	2002	4500	4500	252714	25	252714	4504	2811	0	272039	0	272039	29	269228	1189	2000	4	250	250	250	250	250	250	Three	8000
run04	103	2		male	13	5	5	10000	2000	286827	2001	4000	4000	272064	25	272064	4003	3091	0	292887	0	292887	31	289796	909	2000	16	250	250	250	250	250	251	Five	10000
run04	103	2		male	14	3	3	9000	3000	306677	3003	4000	4000	292915	28	292915	4004	3362	0	313742	0	313742	32	310380	638	3000	4	250	250	250	250	250	250	Three	9000
run04	103	2		male	15	2	2	9000	2500	328029	2502	4500	4500	313767	25	313767	4504	2345	0	334561	0	334561	30	332216	1655	2500	2	250	251	250	250	250	250	Two	9000
run04	103	2		male	16	4	4	9000	2500	348847	2502	4500	4500	334585	24	334585	4504	3460	0	355377	0	355377	28	351917	540	2500	8	250	250	250	250	250	250	Four	9000
run04	103	2		male	17	1	1	6000	4000	368164	4003	6000	6000	355403	26	355403	6005	3268	0	376236	0	376236	24	372968	732	4000	1	250	251	250	250	250	250	Six	6000
run04	103	2		male	18	1	1	9000	3000	390033	3003	4000	4000	376271	35	376271	4003	3079	0	397099	0	397099	30	394020	921	3000	1	250	251	250	250	250	250	Six	9000
run04	103	2		male	19	5	5	7000	4000	409883	4004	5000	5000	397122	23	397122	5005	3318	0	417956	0	417956	33	414638	682	4000	16	250	250	250	250	250	250	Five	7000
run04	103	2		male	20	5	5	8000	2500	432253	2502	5500	5500	417991	35	417991	5504	3086	0	438825	0	438825	40	435739	914	2500	16	250	250	250	251	250	250	Five	8000
run04	104	1		male	1	3	3	8000	4000	1577995	4000	4000	4000	1565247	15	1565247	3999	2445	0	1586040	0	1586040	15	1583595	1555	4000	4	250	250	250	250	250	250	Three	8000
run04	104	1		male	2	1	1	7000	3000	1599809	3000	6000	6000	1586061	21	1586061	5999	2694	0	1606853	0	1606853	21	1604159	1306	3000	1	250	250	250	250	250	250	Six	7000
run04	104	1		male	3	3	3	6000	4000	1619623	4000	6000	6000	1606875	22	1606875	5999	2583	0	1627672	0	1627672	24	1625089	1417	4000	4	250	250	250	250	250	250	Three	6000
run04	104	1		male	4	2	2	6000	4000	1640437	4000	6000	6000	1627689	17	1627689	5999	2894	0	1648464	0	1648464	27	1645570	1106	4000	2	250	250	250	250	250	250	Two	6000
run04	104	1		male	5	4	4	8000	3500	1661734	3500	4500	4500	1648486	22	1648486	4499	3060	0	1669260	0	1669260	26	1666200	940	3500	8	250	250	250	250	250	250	Four	8000
run04	104	1		male	6	5	5	9000	3500	1682532	3499	3500	3500	1669283	23	1669283	3500	2970	0	1690068	0	1690068	21	1687098	1030	3500	16	250	250	250	250	250	250	Five	9000
run04	104	1		male	7	1	1	8000	2000	1704845	2000	6000	6000	1690097	29	1690097	5999	2832	0	1710893	0	1710893	18	1708061	1168	2000	1	250	250	250	250	250	250	Six	8000
run04	104	1		male	8	2	2	10000	2000	1725659	2000	4000	4000	1710911	18	1710911	4000	3217	0	1731693	0	1731693	34	1728476	783	2000	2	250	250	250	250	250	250	Two	10000
run04	104	1		male	9	4	4	7000	3500	1744957	3499	5500	5500	1731708	15	1731708	5500	3192	0	1752481	0	1752481	25	1749289	808	3500	8	250	250	250	250	250	250	Four	7000
run04	104	1		male	10	4	4	10000	2000	1767254	1999	4000	4000	1752506	25	1752506	3999	3310	0	1773280	0	1773280	27	1769970	690	2000	8	250	250	250	250	250	250	Four	10000
run04	104	1		male	11	2	2	8000	3000	1787051	3000	5000	5000	1773303	23	1773303	4999	3134	0	1794085	0	1794085	34	1790951	866	3000	2	250	250	250	250	250	250	Two	8000
run04	104	1		male	12	3	3	8000	2000	1807365	2000	4500	4500	1794117	32	1794117	4499	2648	0	1813429	0	1813429	33	1810781	1352	2000	4	250	250	250	250	250	250	Three	8000
run04	104	1		male	13	5	5	10000	2000	1828212	2000	4000	4000	1813464	35	1813464	4000	2796	0	1834275	0	1834275	28	1831479	1204	2000	16	250	250	250	250	250	250	Five	10000
run04	104	1		male	14	3	3	9000	3000	1848060	2999	4000	4000	1834312	37	1834312	3999	2859	0	1855118	0	1855118	26	1852259	1141	3000	4	250	250	250	250	250	250	Three	9000
run04	104	1		male	15	2	2	9000	2500	1869390	2500	4500	4500	1855142	24	1855142	4500	3178	0	1875918	0	1875918	28	1872740	822	2500	2	250	250	250	250	250	250	Two	9000
run04	104	1		male	16	4	4	9000	2500	1890188	2499	4500	4500	1875940	21	1875939	4500	3272	0	1896709	0	1896709	22	1893437	728	2500	8	250	250	250	250	250	250	Four	9000
run04	104	1		male	17	1	1	6000	4000	1909485	3999	6000	6000	1896737	28	1896737	5999	2896	0	1917547	0	1917547	30	1914651	1104	4000	1	250	250	250	250	250	250	Six	6000
run04	104	1		male	18	1	1	9000	3000	1931315	3000	4000	4000	1917567	20	1917567	4000	3072	0	1938370	0	1938370	30	1935298	928	3000	1	250	250	250	250	250	249	Six	9000
run04	104	1		male	19	5	5	7000	4000	1951146	4000	5000	5000	1938398	28	1938398	4999	3221	0	1959200	0	1959200	25	1955979	779	4000	16	250	250	250	250	250	250	Five	7000
run04	104	1		male	20	5	5	8000	2500	1973477	2499	5500	5500	1959229	28	1959228	5500	3075	0	1980018	0	1980018	22	1976943	925	2500	16	250	250	250	250	250	250	Five	8000
run04	105	4		male	1	3	3	8000	4000	36552	4004	4000	4000	23791	25	23791	4004	2150	0	44607	0	44607	21	42457	1850	4000	4	250	250	250	250	250	250	Three	8000
run04	105	4		male	2	1	1	7000	3000	58388	3002	6000	6000	44626	19	44626	6005	2243	0	65452	0	65452	31	63209	1757	3000	1	250	250	250	251	250	250	Six	7000
run04	105	4		male	3	3	3	6000	4000	78238	4004	6000	6000	65477	25	65477	6005	2758	0	86301	0	86301	30	83543	1242	4000	4	250	250	250	250	250	250	Three	6000
run04	105	4		male	4	2	2	6000	4000	99090	4003	6000	6000	86329	28	86329	6005	2885	0	107113	0	107113	20	104228	1115	4000	2	250	250	250	251	250	250	Two	6000
run04	105	4		male	5	4	4	8000	3500	120408	3503	4500	4500	107147	34	107147	4504	3177	0	127939	0	127939	28	124762	823	3500	8	250	250	250	250	250	250	Four	8000
run04	105	4		male	6	5	5	9000	3500	141226	3503	3500	3500	127965	26	127965	3503	3030	0	148794	0	148794	31	145764	970	3500	16	250	250	250	250	250	250	Five	9000
run04	105	4		male	7	1	1	8000	2000	163596	2001	6000	6000	148833	39	148833	6005	2797	0	169662	0	169662	30	166865	1203	2000	1	250	250	250	250	250	251	Six	8000
run04	105	4		male	8	2	2	10000	2000	184464	2002	4000	4000	169701	39	169701	4003	3048	0	190514	0	190514	48	187466	952	2000	2	250	250	250	251	250	250	Two	10000
run04	105	4		male	9	4	4	7000	3500	203797	3503	5500	5500	190536	22	190536	5505	3411	0	211328	0	211328	28	207917	589	3500	8	250	250	250	250	250	250	Four	7000
run04	105	4		male	10	4	4	10000	2000	226117	2001	4000	4000	211354	26	211354	4003	3359	0	232145	0	232145	27	228786	641	2000	8	250	250	250	250	250	251	Four	10000
run04	105	4		male	11	2	2	8000	3000	245934	3002	5000	5000	232172	27	232172	5004	2930	0	252967	0	252967	31	250037	1070	3000	2	250	250	250	251	250	250	Two	8000
run04	105	4		male	12	2	3	8000	2000	266251	2002	4500	4500	252990	23	252990	4504	1369	0	272274	0	272274	21	270905	2631	2000	4	250	250	250	250	250	250	Three	8000
run04	105	4		male	13	5	5	10000	2000	287069	2002	4000	4000	272307	33	272307	4003	2972	0	293127	0	293127	24	290155	1028	2000	16	250	250	250	250	250	250	Five	10000
run04	105	4		male	14	3	3	9000	3000	306920	3003	4000	4000	293158	31	293158	4004	2715	0	313972	0	313972	31	311257	1285	3000	4	250	251	250	250	250	250	Three	9000
run04	105	4		male	15	2	2	9000	2500	328255	2502	4500	4500	313993	21	313993	4504	3221	0	334779	0	334779	22	331558	779	2500	2	250	250	250	250	250	250	Two	9000
run04	105	4		male	16	4	4	9000	2500	349073	2502	4500	4500	334811	32	334811	4504	3056	0	355599	0	355599	24	352543	944	2500	8	250	250	250	250	250	250	Four	9000
run04	105	4		male	17	1	1	6000	4000	368390	4004	6000	6000	355629	30	355629	6005	2637	0	376465	0	376465	39	373828	1363	4000	1	250	251	250	250	250	250	Six	6000
run04	105	4		male	18	1	1	9000	3000	390242	3003	4000	4000	376480	15	376480	4004	2667	0	397313	0	397313	34	394646	1333	3000	1	250	250	250	250	250	250	Six	9000
run04	105	4		male	19	5	5	7000	4000	410093	4003	5000	5000	397332	19	397332	5004	3007	0	418154	0	418154	24	415147	993	4000	16	250	250	250	251	250	250	Five	7000
run04	105	4		male	20	5	5	8000	2500	432446	2502	5500	5500	418183	29	418183	5505	2918	0	438983	0	438983	16	436065	1082	2500	16	250	250	250	250	250	251	Five	8000
run04	106	3		male	1	3	3	8000	4000	284336	4003	4000	4000	271575	26	271575	4003	2652	0	292376	0	292376	17	289724	1348	4000	4	250	250	250	251	250	250	Three	8000
run04	106	3		male	2	2	1	7000	3000	306155	3002	6000	6000	292393	17	292393	6005	2972	0	313180	0	313180	23	310208	1028	3000	1	250	250	250	251	250	250	Six	7000
run04	106	3		male	3	3	3	6000	4000	325955	4004	6000	6000	313194	14	313194	6006	3061	0	334004	0	334004	23	330943	939	4000	4	250	250	250	250	250	250	Three	6000
run04	106	3		male	4	2	2	6000	4000	346790	4004	6000	6000	334029	25	334029	6005	3443	0	354820	0	354820	26	351377	557	4000	2	250	251	250	250	250	250	Two	6000
run04	106	3		male	5	4	4	8000	3500	368109	3503	4500	4500	354847	27	354847	4504	3479	0	375641	0	375641	29	372162	521	3500	8	250	250	250	250	250	251	Four	8000
run04	106	3		male	6	5	5	9000	3500	388927	3503	3500	3500	375665	24	375665	3503	3146	0	396460	0	396460	14	393314	854	3500	16	250	250	250	250	250	251	Five	9000
run04	106	3		male	7	1	1	8000	2000	411246	2002	6000	6000	396483	23	396483	6005	3185	0	417300	0	417300	25	414115	815	2000	1	250	251	250	250	250	250	Six	8000
run04	106	3		male	8	2	2	10000	2000	432081	2001	4000	4000	417318	18	417318	4003	3433	0	438099	0	438099	17	434666	567	2000	2	250	250	250	251	250	250	Two	10000
run04	106	3		male	9	4	4	7000	3500	451381	3503	5500	5500	438119	20	438119	5505	3484	0	458902	0	458902	18	455418	516	3500	8	250	250	250	251	250	250	Four	7000
run04	106	3		male	10	4	4	10000	2000	473683	2002	4000	4000	458921	19	458921	4003	3367	0	479703	0	479703	18	476336	633	2000	8	250	250	250	250	250	250	Four	10000
run04	106	3		male	11	2	2	8000	3000	493484	3003	5000	5000	479722	19	479722	5004	3522	0	500509	0	500509	22	496987	478	3000	2	250	251	250	250	250	250	Two	8000
run04	106	3		male	12	3	3	8000	2000	513785	2002	4500	4500	500524	14	500523	4504	2870	0	519824	0	519824	15	516954	1130	2000	4	250	251	250	250	250	250	Three	8000
run04	106	3		male	13	5	5	10000	2000	534603	2002	4000	4000	519840	16	519840	4004	2319	0	540642	0	540642	17	538323	1681	2000	16	250	251	250	250	250	250	Five	10000
run04	106	3		male	14	3	3	9000	3000	554420	3003	4000	4000	540658	16	540658	4004	2730	0	561471	0	561471	20	558741	1270	3000	4	250	250	250	250	250	250	Three	9000
run04	106	3		male	15	2	2	9000	2500	575755	2503	4500	4500	561493	22	561493	4504	3643	0	582284	0	582284	26	578641	357	2500	2	250	250	250	250	250	250	Two	9000
run04	106	3		male	16	4	4	9000	2500	596573	2503	4500	4500	582311	27	582311	4504	3550	0	603093	0	603093	17	599543	450	2500	8	250	250	250	250	250	250	Four	9000
run04	106	3		male	17	1	1	6000	4000	615874	4003	6000	6000	603113	19	603112	6006	3192	0	623920	0	623920	28	620728	808	4000	1	250	250	250	250	250	251	Six	6000
run04	106	3		male	18	1	1	9000	3000	637709	3003	4000	4000	623947	27	623947	4004	3270	0	644766	0	644766	29	641496	730	3000	1	250	251	250	250	250	250	Six	9000
run04	106	3		male	19	5	5	7000	4000	657543	4003	5000	5000	644782	16	644782	5004	3337	0	665601	0	665601	30	662264	663	4000	16	250	251	250	250	250	250	Five	7000
run04	106	3		male	20	5	5	8000	2500	679879	2502	5500	5500	665617	16	665617	5504	2786	0	686435	0	686435	25	683649	1214	2500	16	250	251	250	250	250	250	Five	8000
run04	107	4		male	1	3	3	8000	4000	32225	4004	4000	4000	19464	25	19464	4004	2754	0	40267	0	40267	23	37513	1246	4000	4	250	251	250	250	250	250	Three	8000
run04	107	4		male	2	1	1	7000	3000	54044	3003	6000	6000	40282	15	40282	6005	3257	0	61088	0	61088	23	57831	743	3000	1	250	251	250	250	250	250	Six	7000
run04	107	4		male	3	3	3	6000	4000	73861	4004	6000	6000	61100	12	61100	6005	2878	0	81910	0	81910	25	79032	1122	4000	4	250	250	250	250	250	250	Three	6000
run04	107	4		male	4	2	2	6000	4000	94696	4003	6000	6000	81935	25	81935	6005	3494	0	102727	0	102727	27	99233	506	4000	2	250	251	250	250	250	250	Two	6000
run04	107	4		male	5	4	4	8000	3500	116014	3504	4500	4500	102753	26	102753	4504	3354	0	123539	0	123539	21	120185	646	3500	8	250	250	250	250	250	250	Four	8000
run04	107	4		male	6	5	5	9000	3500	136816	3503	3500	3500	123554	15	123554	3503	3284	0	144354	0	144354	19	141070	716	3500	16	250	250	250	251	250	250	Five	9000
run04	107	4		male	7	1	1	8000	2000	159135	2002	6000	6000	144372	18	144372	6006	3192	0	165180	0	165180	27	161988	808	2000	1	250	250	250	250	250	250	Six	8000
run04	107	4		male	8	2	2	10000	2000	179970	2002	4000	4000	165207	27	165207	4004	2852	0	186008	0	186008	36	183156	1148	2000	2	250	251	250	250	250	250	Two	10000
run04	107	4		male	9	4	4	7000	3500	199287	3503	5500	5500	186025	17	186025	5505	3344	0	206818	0	206818	28	203474	656	3500	8	250	250	250	250	250	251	Four	7000
run04	107	4		male	10	4	4	10000	2000	221606	2002	4000	4000	206843	25	206843	4004	2891	0	227633	0	227633	25	224742	1109	2000	8	250	251	250	250	250	250	Four	10000
run04	107	4		male	11	2	2	8000	3000	241423	3003	5000	5000	227661	28	227661	5005	3262	0	248455	0	248455	29	245193	738	3000	2	250	250	250	250	250	250	Two	8000
run04	107	4		male	12	3	3	8000	2000	261741	2002	4500	4500	248479	24	248479	4504	2443	0	267787	0	267787	22	265344	1557	2000	4	250	250	250	251	250	250	Three	8000
run04	107	4		male	13	5	5	10000	2000	282576	2001	4000	4000	267813	26	267813	4003	2807	0	288635	0	288635	27	285828	1193	2000	16	250	250	250	250	250	251	Five	10000
run04	107	4		male	14	3	3	9000	3000	302426	3003	4000	4000	288664	29	288664	4004	3104	0	309500	0	309500	36	306396	896	3000	4	250	250	250	250	250	250	Three	9000
run04	107	4		male	15	2	2	9000	2500	323795	2502	4500	4500	309532	32	309532	4504	3483	0	330330	0	330330	33	326847	517	2500	2	250	250	250	251	250	250	Two	9000
run04	107	4		male	16	4	4	9000	2500	344613	2502	4500	4500	330350	20	330350	4504	3110	0	351142	0	351142	27	348032	890	2500	8	250	250	250	251	250	250	Four	9000
run04	107	4		male	17	1	1	6000	4000	363930	4003	6000	6000	351169	26	351168	6006	3129	0	372013	0	372013	25	368884	871	4000	1	250	250	250	250	250	251	Six	6000
run04	107	4		male	18	1	1	9000	3000	385799	3002	4000	4000	372037	24	372037	4003	2922	0	392857	0	392857	29	389935	1078	3000	1	250	250	250	250	250	251	Six	9000
run04	107	4		male	19	5	5	7000	4000	405649	4004	5000	5000	392888	31	392888	5004	3271	0	413724	0	413724	29	410453	729	4000	16	250	251	250	250	250	250	Five	7000
run04	107	4		male	20	5	5	8000	2500	428018	2503	5500	5500	413756	32	413756	5505	2487	0	434592	0	434592	34	432105	1513	2500	16	250	250	250	250	250	250	Five	8000
run04	108	1		male	1	3	3	8000	4000	151678	4003	4000	4000	138917	25	138917	4003	2464	0	159747	0	159747	34	157283	1536	4000	4	250	251	250	250	250	250	Three	8000
run04	108	1		male	2	1	1	7000	3000	173530	3003	6000	6000	159768	21	159768	6006	3027	0	180577	0	180577	22	177550	973	3000	1	250	250	250	250	250	250	Six	7000
run04	108	1		male	3	3	3	6000	4000	193364	4004	6000	6000	180603	26	180603	6005	2962	0	201414	0	201414	22	198452	1038	4000	4	250	250	250	250	250	250	Three	6000
run04	108	1		male	4	2	2	6000	4000	214199	4003	6000	6000	201438	24	201438	6005	3453	0	222223	0	222223	21	218770	547	4000	2	250	250	250	251	250	250	Two	6000
run04	108	1		male	5	4	4	8000	3500	235517	3503	4500	4500	222256	33	222256	4504	3488	0	243059	0	243059	39	239571	512	3500	8	250	250	250	250	250	250	Four	8000
run04	108	1		male	6	5	5	9000	3500	256352	3503	3500	3500	243091	32	243091	3503	2898	0	263904	0	263904	28	261006	1102	3500	16	250	250	250	250	250	250	Five	9000
run04	108	1		male	7	1	1	8000	2000	278688	2002	6000	6000	263925	21	263925	6006	3194	0	284751	0	284751	36	281557	806	2000	1	250	250	250	250	250	250	Six	8000
run04	108	1		male	8	2	2	10000	2000	299540	2001	4000	4000	284777	26	284777	4003	3454	0	305596	0	305596	55	302142	546	2000	2	250	250	250	250	250	251	Two	10000
run04	108	1		male	9	4	4	7000	3500	318873	3503	5500	5500	305612	16	305612	5504	3474	0	326401	0	326401	25	322927	526	3500	8	250	251	250	250	250	250	Four	7000
run04	108	1		male	10	4	4	10000	2000	341192	2002	4000	4000	326430	29	326430	4003	3365	0	347226	0	347226	32	343861	635	2000	8	250	250	250	250	250	250	Four	10000
run04	108	1		male	11	2	2	8000	3000	361026	3003	5000	5000	347264	38	347264	5005	3298	0	368061	0	368061	32	364763	702	3000	2	250	250	250	250	250	250	Two	8000
run04	108	1		male	12	3	3	8000	2000	381361	2001	4500	4500	368099	38	368099	4504	2880	0	387427	0	387427	33	384547	1120	2000	4	250	250	250	250	250	251	Three	8000
run04	108	1		male	13	5	5	10000	2000	402229	2001	4000	4000	387466	39	387466	4003	2958	0	408306	0	408306	35	405348	1042	2000	16	250	250	250	250	250	251	Five	10000
run04	108	1		male	14	3	3	9000	3000	422096	3003	4000	4000	408334	28	408334	4004	2875	0	429175	0	429175	37	426300	1125	3000	4	250	251	250	250	250	250	Three	9000
run04	108	1		male	15	2	2	9000	2500	443464	2503	4500	4500	429202	27	429202	4504	3425	0	449992	0	449992	25	446567	575	2500	2	250	250	250	250	250	250	Two	9000
run04	108	1		male	16	4	4	9000	2500	464283	2502	4500	4500	450020	28	450020	4504	3349	0	470818	0	470818	33	467469	651	2500	8	250	250	250	250	250	251	Four	9000
run04	108	1		male	17	1	1	6000	4000	483599	4004	6000	6000	470838	20	470838	6005	3032	0	491652	0	491652	17	488620	968	4000	1	250	250	250	250	250	250	Six	6000
run04	108	1		male	18	1	1	9000	3000	505435	3003	4000	4000	491673	21	491673	4003	3089	0	512477	0	512477	19	509388	911	3000	1	250	251	250	250	250	250	Six	9000
run04	108	1		male	19	5	5	7000	4000	525252	4004	5000	5000	512491	14	512491	5004	3047	0	533287	0	533287	16	530240	953	4000	16	250	251	250	250	250	250	Five	7000
run04	108	1		male	20	5	5	8000	2500	547571	2503	5500	5500	533309	22	533309	5505	3155	0	554113	0	554113	23	550958	845	2500	16	250	250	250	250	250	250	Five	8000
run04	109	2		female	1	3	3	8000	4000	38487	4000	4000	4000	25739	32	25739	3999	3219	0	46556	0	46556	31	43337	781	4000	4	250	250	250	249	250	250	Three	8000
run04	109	2		female	2	1	1	7000	3000	60335	3000	6000	6000	46587	31	46587	5999	3366	0	67400	0	67400	25	64034	634	3000	1	250	250	250	250	250	250	Six	7000
run04	109	2		female	3	3	3	6000	4000	80183	3999	6000	6000	67434	34	67434	5999	3239	0	88238	0	88238	31	84999	761	4000	4	250	250	250	250	250	250	Three	6000
run04	109	2		female	4	2	2	6000	4000	101013	4000	6000	6000	88265	27	88265	5999	3534	0	109030	0	109030	17	105496	466	4000	2	250	250	250	249	250	250	Two	6000
run04	109	2		female	5	4	4	8000	3500	122311	3500	4500	4500	109063	33	109063	4499	3525	0	129852	0	129852	41	126327	475	3500	8	250	250	250	250	250	250	Four	8000
run04	109	2		female	6	5	5	9000	3500	143125	3500	3500	3500	129877	25	129877	3499	3277	0	150685	0	150685	27	147408	723	3500	16	250	250	250	250	250	250	Five	9000
run04	109	2		female	7	1	1	8000	2000	165473	1999	6000	6000	150724	39	150724	6000	3342	0	171548	0	171548	35	168206	658	2000	1	250	250	250	250	250	250	Six	8000
run04	109	2		female	8	2	2	10000	2000	186320	2000	4000	4000	171572	24	171572	3999	3470	0	192373	0	192373	53	188903	530	2000	2	250	250	250	250	250	250	Two	10000
run04	109	2		female	9	4	4	7000	3500	205651	3500	5500	5500	192403	30	192403	5499	3118	0	213185	0	213185	34	210067	882	3500	8	250	250	250	250	250	250	Four	7000
run04	109	2		female	10	4	4	10000	2000	227965	2000	4000	4000	213217	32	213217	4000	3549	0	233997	0	233997	32	230448	451	2000	8	250	250	250	250	250	250	Four	10000
run04	109	2		female	11	2	2	8000	3000	247780	2999	5000	5000	234031	34	234031	5000	3540	0	254819	0	254819	40	251279	460	3000	2	250	250	250	250	250	250	Two	8000
run04	109	2		female	12	3	3	8000	2000	268094	2000	4500	4500	254846	27	254846	4499	3276	0	274170	0	274170	40	270894	724	2000	4	250	250	250	250	250	250	Three	8000
run04	109	2		female	13	5	5	10000	2000	288941	2000	4000	4000	274193	23	274193	4000	3324	0	294998	0	294998	29	291674	676	2000	16	250	250	250	250	250	249	Five	10000
run04	109	2		female	14	3	3	9000	3000	308772	3000	4000	4000	295024	26	295024	4000	3369	0	315841	0	315841	28	312472	631	3000	4	250	250	250	249	250	250	Three	9000
run04	109	2		female	15	2	2	9000	2500	330120	2500	4500	4500	315872	31	315872	4499	3481	0	336651	0	336651	31	333170	519	2500	2	250	250	250	250	250	250	Two	9000
run04	109	2		female	16	4	4	9000	2500	350934	2500	4500	4500	336686	35	336686	4499	3536	0	357470	0	357470	36	353934	464	2500	8	250	250	250	250	250	250	Four	9000
run04	109	2		female	17	1	1	6000	4000	370249	3999	6000	6000	357500	30	357500	5999	3357	0	378322	0	378322	21	374965	643	4000	1	250	250	250	250	250	250	Six	6000
run04	109	2		female	18	1	1	9000	3000	392096	3000	4000	4000	378348	26	378348	3999	3388	0	399167	0	399167	36	395779	612	3000	1	250	250	250	250	250	250	Six	9000
run04	109	2		female	19	5	5	7000	4000	411944	3999	5000	5000	399195	28	399195	5000	3380	0	420007	0	420007	37	416627	620	4000	16	250	250	250	250	250	250	Five	7000
run04	109	2		female	20	5	5	8000	2500	434291	2500	5500	5500	420043	36	420043	5499	3290	0	440864	0	440864	33	437574	710	2500	16	250	250	250	250	250	250	Five	8000
run04	110	2		male	1	3	3	8000	4000	36609	4000	4000	4000	23861	32	23861	3999	2172	0	44681	0	44681	41	42509	1828	4000	4	250	250	250	250	250	250	Three	8000
run04	110	2		male	2	1	1	7000	3000	58457	3000	6000	6000	44709	27	44708	6000	3103	0	65526	0	65526	36	62423	897	3000	1	250	250	250	250	250	250	Six	7000
run04	110	2		male	3	3	3	6000	4000	78305	3999	6000	6000	65556	30	65556	5999	2340	0	86377	0	86377	35	84037	1660	4000	4	250	250	250	250	250	250	Three	6000
run04	110	2		male	4	2	2	6000	4000	99152	4000	6000	6000	86404	27	86404	5999	3088	0	107173	0	107173	21	104085	912	4000	2	250	250	250	250	250	250	Two	6000
run04	110	2		male	5	4	4	8000	3500	120450	3499	4500	4500	107201	28	107201	4500	3094	0	127976	0	127976	27	124882	906	3500	8	250	250	250	250	250	250	Four	8000
run04	110	2		male	6	5	5	9000	3500	141264	3499	3500	3500	128015	39	128015	3500	3031	0	148828	0	148828	31	145797	969	3500	16	250	250	250	250	250	250	Five	9000
run04	110	2		male	7	1	1	8000	2000	163611	2000	6000	6000	148863	35	148863	5999	2818	0	169679	0	169679	32	166861	1182	2000	1	250	250	250	250	250	250	Six	8000
run04	110	2		male	8	2	2	10000	2000	184459	2000	4000	4000	169711	32	169711	3999	2951	0	190509	0	190509	50	187558	1049	2000	2	250	250	250	250	250	250	Two	10000
run04	110	2		male	9	4	4	7000	3500	203790	3499	5500	5500	190541	32	190541	5500	3246	0	211319	0	211319	30	208073	754	3500	8	250	250	250	250	250	250	Four	7000
run04	110	2		male	10	4	4	10000	2000	226104	2000	4000	4000	211356	37	211356	3999	3086	0	232140	0	232140	36	229054	914	2000	8	250	250	250	250	250	250	Four	10000
run04	110	2		male	11	2	2	8000	3000	245918	3000	5000	5000	232170	30	232170	4999	3325	0	252959	0	252959	41	249634	675	3000	2	250	250	250	250	250	250	Two	8000
run04	110	2		male	12	3	3	8000	2000	266233	1999	4500	4500	252984	25	252984	4500	2760	0	272292	0	272292	28	269532	1240	2000	4	250	250	250	250	250	250	Three	8000
run04	110	2		male	13	5	5	10000	2000	287080	2000	4000	4000	272332	40	272332	3999	3000	0	293146	0	293146	35	290146	1000	2000	16	250	250	250	250	250	250	Five	10000
run04	110	2		male	14	3	3	9000	3000	306928	2999	4000	4000	293179	33	293179	4000	1991	0	313985	0	313985	29	311994	2009	3000	4	250	250	250	250	250	250	Three	9000
run04	110	2		male	15	2	2	9000	2500	328259	2499	4500	4500	314010	25	314010	4500	3242	0	334800	0	334800	42	331558	758	2500	2	250	250	250	250	250	250	Two	9000
run04	110	2		male	16	4	4	9000	2500	349073	2500	4500	4500	334825	24	334824	4500	3250	0	355606	0	355606	33	352356	750	2500	8	250	250	250	250	250	250	Four	9000
run04	110	2		male	17	1	1	6000	4000	368387	4000	6000	6000	355639	33	355639	5999	3164	0	376467	0	376467	29	373303	836	4000	1	250	250	250	250	250	250	Six	6000
run04	110	2		male	18	1	1	9000	3000	390251	3000	4000	4000	376503	36	376503	3999	2863	0	397314	0	397314	34	394451	1137	3000	1	250	250	250	250	250	250	Six	9000
run04	110	2		male	19	5	5	7000	4000	410099	4000	5000	5000	397351	36	397350	5000	2844	0	418176	0	418176	36	415332	1156	4000	16	250	250	250	250	250	250	Five	7000
run04	110	2		male	20	5	5	8000	2500	432463	2500	5500	5500	418215	39	418215	5499	2876	0	439039	0	439039	36	436163	1124	2500	16	250	250	250	250	250	250	Five	8000
run04	111	3		male	1	3	3	8000	4000	289064	4004	4000	4000	276303	25	276303	4003	3199	0	297134	0	297134	31	293935	801	4000	4	250	251	250	250	250	250	Three	8000
run04	111	3		male	2	1	1	7000	3000	310933	3003	6000	6000	297171	37	297171	6005	3243	0	317996	0	317996	27	314753	757	3000	1	250	251	250	250	250	250	Six	7000
run04	111	3		male	3	3	3	6000	4000	330784	4003	6000	6000	318023	27	318023	6005	3248	0	338853	0	338853	32	335605	752	4000	4	250	250	250	251	250	250	Three	6000
run04	111	3		male	4	2	2	6000	4000	351652	4003	6000	6000	338891	38	338891	6005	3555	0	359677	0	359677	22	356122	445	4000	2	250	250	250	251	250	250	Two	6000
run04	111	3		male	5	4	4	8000	3500	372954	3503	4500	4500	359692	15	359692	4504	3527	0	380484	0	380484	27	376957	473	3500	8	250	250	250	251	250	250	Four	8000
run04	111	3		male	6	5	5	9000	3500	393772	3503	3500	3500	380511	26	380510	3503	3367	0	401343	0	401343	31	397976	633	3500	16	250	251	250	250	250	250	Five	9000
run04	111	3		male	7	1	1	8000	2000	416125	2001	6000	6000	401362	19	401362	6005	3306	0	422183	0	422183	29	418877	694	2000	1	250	250	250	251	250	250	Six	8000
run04	111	3		male	8	2	2	10000	2000	436976	2002	4000	4000	422213	30	422213	4004	3555	0	443033	0	443033	55	439478	445	2000	2	250	250	250	250	250	250	Two	10000
run04	111	3		male	9	4	4	7000	3500	456310	3503	5500	5500	443048	15	443048	5505	3520	0	463850	0	463850	37	460330	480	3500	8	250	250	250	251	250	250	Four	7000
run04	111	3		male	10	4	4	10000	2000	478646	2002	4000	4000	463883	33	463883	4004	3412	0	484677	0	484677	29	481265	588	2000	8	250	250	250	251	250	250	Four	10000
run04	111	3		male	11	2	2	8000	3000	498463	3003	5000	5000	484701	24	484701	5005	3536	0	505502	0	505502	36	501966	464	3000	2	250	250	250	250	250	250	Two	8000
run04	111	3		male	12	3	3	8000	2000	518798	2001	4500	4500	505536	34	505536	4504	3147	0	524864	0	524864	28	521717	853	2000	4	250	250	250	250	250	251	Three	8000
run04	111	3		male	13	5	5	10000	2000	539666	2001	4000	4000	524903	39	524903	4003	3456	0	545724	0	545724	20	542268	544	2000	16	250	250	250	250	250	251	Five	10000
run04	111	3		male	14	3	3	9000	3000	559516	3003	4000	4000	545754	30	545754	4004	2999	0	566586	0	566586	29	563587	1001	3000	4	250	250	250	250	250	250	Three	9000
run04	111	3		male	15	2	2	9000	2500	580885	2502	4500	4500	566623	37	566623	4503	3558	0	587412	0	587412	25	583854	442	2500	2	250	251	250	250	250	250	Two	9000
run04	111	3		male	16	4	4	9000	2500	601703	2502	4500	4500	587441	29	587441	4504	3273	0	608246	0	608246	41	604973	727	2500	8	250	251	250	250	250	250	Four	9000
run04	111	3		male	17	1	1	6000	4000	621037	4003	6000	6000	608276	29	608275	6006	3370	0	629127	0	629127	27	625757	630	4000	1	250	250	250	250	250	251	Six	6000
run04	111	3		male	18	1	1	9000	3000	642922	3003	4000	4000	629160	33	629160	4004	3348	0	649990	0	649990	33	646642	652	3000	1	250	250	250	250	250	250	Six	9000
run04	111	3		male	19	5	5	7000	4000	662790	4003	5000	5000	650029	39	650029	5004	3199	0	670860	0	670860	29	667661	801	4000	16	250	250	250	250	250	251	Five	7000
run04	111	3		male	20	5	5	8000	2500	685159	2502	5500	5500	670897	37	670897	5505	3439	0	691734	0	691734	33	688295	561	2500	16	250	251	250	250	250	250	Five	8000
run04	112	1		female	1	3	3	8000	4000	141506	4004	4000	4000	128745	25	128745	4004	4000	0	149510	0	149510	4	145510		4000	4	250	250	250	250	250	250	Three	8000
run04	112	1		female	2	1	1	7000	3000	163309	3002	6000	6000	149547	37	149547	6005	3145	0	170374	0	170374	33	167229	855	3000	1	250	250	250	250	250	251	Six	7000
run04	112	1		female	3	3	3	6000	4000	183159	4004	6000	6000	170398	24	170398	6005	4000	0	191163	0	191163	4	187163		4000	4	250	250	250	250	250	250	Three	6000
run04	112	1		female	4	2	2	6000	4000	203961	4003	6000	6000	191200	37	191200	6005	3195	0	212010	0	212010	46	208815	805	4000	2	250	250	250	250	250	251	Two	6000
run04	112	1		female	5	4	4	8000	3500	225313	3503	4500	4500	212051	41	212051	4504	3280	0	232846	0	232846	30	229566	720	3500	8	250	250	250	250	250	251	Four	8000
run04	112	1		female	6	5	5	9000	3500	246147	3504	3500	3500	232886	40	232886	3503	3024	0	253725	0	253725	30	250701	976	3500	16	250	250	250	250	250	250	Five	9000
run04	112	1		female	7	1	1	8000	2000	268517	2002	6000	6000	253754	29	253754	6005	2891	0	274594	0	274594	34	271703	1109	2000	1	250	251	250	250	250	250	Six	8000
run04	112	1		female	8	2	2	10000	2000	289385	2002	4000	4000	274622	28	274622	4004	3119	0	295423	0	295423	36	292304	881	2000	2	250	251	250	250	250	250	Two	10000
run04	112	1		female	9	4	4	7000	3500	308719	3503	5500	5500	295457	34	295457	5505	3211	0	316250	0	316250	28	313039	789	3500	8	250	250	250	250	250	251	Four	7000
run04	112	1		female	10	4	4	10000	2000	331038	2002	4000	4000	316275	25	316275	4004	2959	0	337083	0	337083	43	334124	1041	2000	8	250	251	250	250	250	250	Four	10000
run04	112	1		female	11	2	2	8000	3000	350872	3003	5000	5000	337110	27	337110	5004	3035	0	357911	0	357911	36	354876	965	3000	2	250	251	250	250	250	250	Two	8000
run04	112	1		female	12	3	3	8000	2000	371206	2002	4500	4500	357945	34	357945	4504	4000	0	377208	0	377208	2	373208		2000	4	250	250	250	250	250	250	Three	8000
run04	112	1		female	13	5	5	10000	2000	392008	2002	4000	4000	377245	37	377245	4004	2643	0	398087	0	398087	39	395444	1357	2000	16	250	250	250	251	250	250	Five	10000
run04	112	1		female	14	3	3	9000	3000	411875	3003	4000	4000	398113	26	398113	4004	4000	0	418878	0	418878	3	414878		3000	4	250	250	250	250	250	250	Three	9000
run04	112	1		female	15	2	2	9000	2500	433177	2502	4500	4500	418915	37	418915	4504	3068	0	439715	0	439715	36	436647	932	2500	2	250	251	250	250	250	250	Two	9000
run04	112	1		female	16	3	4	9000	2500	454012	2502	4500	4500	439750	34	439749	4504	4000	0	460514	0	460514	2	456514		2500	8	250	250	250	251	250	250	Four	9000
run04	112	1		female	17	1	1	6000	4000	473312	4004	6000	6000	460551	37	460551	6005	2997	0	481380	0	481380	31	478383	1003	4000	1	250	251	250	250	250	250	Six	6000
run04	112	1		female	18	1	1	9000	3000	495181	3003	4000	4000	481419	39	481419	4004	3034	0	502252	0	502252	27	499218	966	3000	1	250	251	250	250	250	250	Six	9000
run04	112	1		female	19	5	5	7000	4000	515048	4004	5000	5000	502287	35	502287	5005	2579	0	523116	0	523116	28	520537	1421	4000	16	250	250	250	250	250	250	Five	7000
run04	112	1		female	20	5	5	8000	2500	537418	2502	5500	5500	523156	39	523155	5505	2816	0	544004	0	544004	24	541188	1184	2500	16	250	250	250	251	250	250	Five	8000
run04	113	3		male	1	3	3	8000	4000	149453	4003	4000	4000	136692	26	136692	4003	2602	0	157510	0	157510	26	154908	1398	4000	4	250	250	250	251	250	250	Three	8000
run04	113	3		male	2	1	1	7000	3000	171288	3003	6000	6000	157527	16	157526	6006	3288	0	178346	0	178346	26	175058	712	3000	1	250	250	250	250	250	250	Six	7000
run04	113	3		male	3	3	3	6000	4000	191122	4004	6000	6000	178361	15	178361	6005	2905	0	199165	0	199165	21	196260	1095	4000	4	250	250	250	250	250	250	Three	6000
run04	113	3		male	4	2	2	6000	4000	211941	4003	6000	6000	199179	14	199179	6006	3322	0	219967	0	219967	23	216645	678	4000	2	250	250	250	250	250	251	Two	6000
run04	113	3		male	5	4	4	8000	3500	233242	3503	4500	4500	219981	14	219981	4504	2949	0	240762	0	240762	17	237813	1051	3500	8	250	250	250	250	250	250	Four	8000
run04	113	3		male	6	5	5	9000	3500	254044	3503	3500	3500	240782	20	240782	3503	2094	0	261593	0	261593	16	259499	1906	3500	16	250	250	250	251	250	250	Five	9000
run04	113	3		male	7	1	1	8000	2000	276380	2002	6000	6000	261617	24	261617	6005	3259	0	282425	0	282425	28	279166	741	2000	1	250	251	250	250	250	250	Six	8000
run04	113	3		male	8	2	2	10000	2000	297215	2002	4000	4000	282452	27	282452	4003	3241	0	303242	0	303242	25	300001	759	2000	2	250	250	250	251	250	250	Two	10000
run04	113	3		male	9	4	4	7000	3500	316515	3503	5500	5500	303253	11	303253	5505	3107	0	324043	0	324043	25	320936	893	3500	8	250	251	250	250	250	250	Four	7000
run04	113	3		male	10	4	4	10000	2000	338818	2001	4000	4000	324055	12	324055	4003	3077	0	344847	0	344847	28	341770	923	2000	8	250	250	250	250	250	251	Four	10000
run04	113	3		male	11	2	2	8000	3000	358635	3003	5000	5000	344873	26	344873	5004	3226	0	365664	0	365664	26	362438	774	3000	2	250	251	250	250	250	250	Two	8000
run04	113	3		male	12	3	3	8000	2000	378953	2001	4500	4500	365691	27	365691	4504	2614	0	385003	0	385003	26	382389	1386	2000	4	250	250	250	250	250	251	Three	8000
run04	113	3		male	13	5	5	10000	2000	399788	2001	4000	4000	385025	22	385025	4003	3158	0	405831	0	405831	23	402673	842	2000	16	250	250	250	250	250	251	Five	10000
run04	113	3		male	14	3	3	9000	3000	419605	3002	4000	4000	405843	12	405843	4003	2955	0	426663	0	426663	27	423708	1045	3000	4	250	250	250	251	250	250	Three	9000
run04	113	3		male	15	2	2	9000	2500	440940	2502	4500	4500	426678	15	426678	4503	3411	0	447470	0	447470	28	444059	589	2500	2	250	251	250	250	250	250	Two	9000
run04	113	3		male	16	4	4	9000	2500	461758	2502	4500	4500	447496	26	447496	4504	3566	0	468277	0	468277	17	464711	434	2500	8	250	251	250	250	250	250	Four	9000
run04	113	3		male	17	1	1	6000	4000	481058	4004	6000	6000	468297	20	468297	6005	3364	0	489126	0	489126	29	485762	636	4000	1	250	250	250	250	250	250	Six	6000
run04	113	3		male	18	1	1	9000	3000	502911	3002	4000	4000	489149	23	489149	4003	3395	0	509976	0	509976	34	506581	605	3000	1	250	250	250	250	250	251	Six	9000
run04	113	3		male	19	5	5	7000	4000	522761	4004	5000	5000	510000	24	510000	5005	3062	0	530828	0	530828	28	527766	938	4000	16	250	250	250	250	250	250	Five	7000
run04	113	3		male	20	5	5	8000	2500	545114	2502	5500	5500	530852	24	530852	5504	3167	0	551684	0	551684	36	548517	833	2500	16	250	251	250	250	250	250	Five	8000
run04	114	4		male	1	3	3	8000	4000	48218	4004	4000	4000	35457	25	35457	4003	3321	0	56277	0	56277	22	52956	679	4000	4	250	251	250	250	250	250	Three	8000
run04	114	4		male	2	1	1	7000	3000	70071	3002	6000	6000	56309	31	56308	6006	3381	0	77138	0	77138	33	73757	619	3000	1	250	250	250	250	250	251	Six	7000
run04	114	4		male	3	3	3	6000	4000	89921	4004	6000	6000	77160	22	77160	6005	2987	0	97979	0	97979	29	94992	1013	4000	4	250	251	250	250	250	250	Three	6000
run04	114	4		male	4	2	2	6000	4000	110756	4003	6000	6000	97995	16	97995	6005	3573	0	118783	0	118783	24	115210	427	4000	2	250	251	250	250	250	250	Two	6000
run04	114	4		male	5	4	4	8000	3500	132074	3504	4500	4500	118813	30	118813	4504	3546	0	139607	0	139607	29	136061	454	3500	8	250	250	250	250	250	250	Four	8000
run04	114	4		male	6	5	5	9000	3500	152893	3503	3500	3500	139631	24	139631	3503	3204	0	160450	0	160450	23	157246	796	3500	16	250	250	250	250	250	251	Five	9000
run04	114	4		male	7	1	1	8000	2000	175229	2002	6000	6000	160466	16	160466	6005	3380	0	181278	0	181278	20	177898	620	2000	1	250	250	250	251	250	250	Six	8000
run04	114	4		male	8	2	2	10000	2000	196064	2001	4000	4000	181301	23	181301	4003	3429	0	202095	0	202095	30	198666	571	2000	2	250	250	250	250	250	251	Two	10000
run04	114	4		male	9	4	4	7000	3500	215380	3503	5500	5500	202119	24	202119	5505	3632	0	222916	0	222916	33	219284	368	3500	8	250	250	250	250	250	250	Four	7000
run04	114	4		male	10	4	4	10000	2000	237717	2001	4000	4000	222954	38	222954	4003	2924	0	243743	0	243743	25	240819	1076	2000	8	250	250	250	250	250	251	Four	10000
run04	114	4		male	11	2	2	8000	3000	257534	3002	5000	5000	243772	29	243772	5004	3432	0	264569	0	264569	33	261137	568	3000	2	250	250	250	251	250	250	Two	8000
run04	114	4		male	12	3	3	8000	2000	277851	2002	4500	4500	264590	21	264590	4504	3202	0	283906	0	283906	33	280704	798	2000	4	250	250	250	250	250	250	Three	8000
run04	114	4		male	13	5	5	10000	2000	298703	2002	4000	4000	283940	34	283940	4004	3238	0	304760	0	304760	20	301522	762	2000	16	250	251	250	250	250	250	Five	10000
run04	114	4		male	14	3	3	9000	3000	318554	3002	4000	4000	304792	32	304792	4003	3291	0	325615	0	325615	24	322324	709	3000	4	250	250	250	250	250	251	Three	9000
run04	114	4		male	15	2	2	9000	2500	339906	2502	4500	4500	325643	28	325643	4504	3549	0	346440	0	346440	32	342891	451	2500	2	250	250	250	250	250	251	Two	9000
run04	114	4		male	16	4	4	9000	2500	360724	2502	4500	4500	346461	21	346461	4504	3400	0	367260	0	367260	34	363860	600	2500	8	250	250	250	250	250	251	Four	9000
run04	114	4		male	17	1	1	6000	4000	380040	4004	6000	6000	367279	19	367279	6006	3117	0	388095	0	388095	18	384978	883	4000	1	250	250	250	250	250	250	Six	6000
run04	114	4		male	18	1	1	9000	3000	401876	3003	4000	4000	388114	19	388114	4004	3294	0	408923	0	408923	22	405629	706	3000	1	250	250	250	250	250	250	Six	9000
run04	114	4		male	19	5	5	7000	4000	421710	4004	5000	5000	408949	26	408949	5004	3215	0	429763	0	429763	22	426548	785	4000	16	250	251	250	250	250	250	Five	7000
run04	114	4		male	20	5	5	8000	2500	444046	2502	5500	5500	429784	21	429784	5505	3272	0	450588	0	450588	16	447316	728	2500	16	250	250	250	250	250	250	Five	8000
run04	115	2		female	1	3	3	8000	4000	61116	4000	4000	4000	48367	32	48367	4000	2424	0	69173	0	69173	30	66749	1576	4000	4	250	250	250	250	250	250	Three	8000
run04	115	2		female	2	1	1	7000	3000	82948	3000	6000	6000	69199	26	69199	6000	2401	0	89999	0	89999	31	87598	1599	3000	1	250	250	250	250	250	250	Six	7000
run04	115	2		female	3	3	3	6000	4000	102780	4000	6000	6000	90031	32	90031	5999	2502	0	110848	0	110848	35	108346	1498	4000	4	250	250	250	250	250	250	Three	6000
run04	115	2		female	4	2	2	6000	4000	123628	4000	6000	6000	110879	31	110879	6000	3054	0	131665	0	131665	37	128611	946	4000	2	250	250	250	250	250	250	Two	6000
run04	115	2		female	5	4	4	8000	3500	144943	3500	4500	4500	131694	29	131694	4500	2997	0	152473	0	152473	30	149476	1003	3500	8	250	249	250	250	250	250	Four	8000
run04	115	2		female	6	5	5	9000	3500	165759	3499	3500	3500	152510	36	152509	3500	2401	0	173326	0	173326	39	170925	1599	3500	16	250	250	250	250	250	250	Five	9000
run04	115	2		female	7	1	1	8000	2000	188107	2000	6000	6000	173358	32	173358	6000	2121	0	194178	0	194178	35	192057	1879	2000	1	250	250	250	250	250	250	Six	8000
run04	115	2		female	8	2	2	10000	2000	208955	2000	4000	4000	194206	28	194206	4000	3166	0	215004	0	215004	49	211838	834	2000	2	250	250	250	250	250	250	Two	10000
run04	115	2		female	9	4	4	7000	3500	228287	3500	5500	5500	215038	34	215038	5500	3078	0	235815	0	235815	28	232737	922	3500	8	250	250	250	250	250	250	Four	7000
run04	115	2		female	10	4	4	10000	2000	250602	2000	4000	4000	235853	38	235853	4000	2941	0	256643	0	256643	41	253702	1059	2000	8	250	250	250	250	250	250	Four	10000
run04	115	2		female	11	2	2	8000	3000	270417	3000	5000	5000	256669	25	256668	5000	3116	0	277450	0	277450	33	274334	884	3000	2	250	250	250	250	250	250	Two	8000
run04	115	2		female	12	3	3	8000	2000	290733	1999	4500	4500	277484	34	277484	4499	2528	0	296810	0	296810	37	294282	1472	2000	4	250	250	250	250	250	250	Three	8000
run04	115	2		female	13	5	5	10000	2000	311598	2000	4000	4000	296849	39	296849	3999	2080	0	317661	0	317661	33	315581	1920	2000	16	250	250	250	250	250	250	Five	10000
run04	115	2		female	14	3	3	9000	3000	331446	3000	4000	4000	317697	36	317697	4000	2395	0	338508	0	338508	21	336113	1605	3000	4	250	250	250	250	250	250	Three	9000
run04	115	2		female	15	2	2	9000	2500	352795	2499	4500	4500	338546	38	338546	4499	2978	0	359322	0	359322	28	356344	1022	2500	2	250	250	250	250	250	250	Two	9000
run04	115	2		female	16	4	4	9000	2500	373610	2500	4500	4500	359361	39	359361	4499	2994	0	380137	0	380137	27	377143	1006	2500	8	250	250	250	250	250	250	Four	9000
run04	115	2		female	17	1	1	6000	4000	392925	4000	6000	6000	380176	39	380176	6000	2744	0	401002	0	401002	23	398258	1256	4000	1	250	250	250	250	250	250	Six	6000
run04	115	2		female	18	1	1	9000	3000	414790	3000	4000	4000	401041	39	401041	4000	2365	0	421871	0	421871	39	419506	1635	3000	1	250	250	250	250	250	250	Six	9000
run04	115	2		female	19	5	5	7000	4000	434655	4000	5000	5000	421906	35	421906	5000	2543	0	442731	0	442731	41	440188	1457	4000	16	250	250	250	250	250	250	Five	7000
run04	115	2		female	20	5	5	8000	2500	457004	2499	5500	5500	442755	24	442755	5499	2573	0	463560	0	463560	32	460987	1427	2500	16	250	250	250	250	250	250	Five	8000
run04	116	3		male	1	3	3	8000	4000	41358	4000	4000	4000	28609	33	28609	3999	3037	0	49428	0	49428	31	46391	963	4000	4	250	250	250	250	250	250	Three	8000
run04	116	3		male	2	1	1	7000	3000	63206	3000	6000	6000	49457	29	49457	6000	3173	0	70279	0	70279	42	67106	827	3000	1	250	250	250	250	250	250	Six	7000
run04	116	3		male	3	3	3	6000	4000	83055	3999	6000	6000	70306	27	70306	5999	2811	0	91115	0	91115	32	88304	1189	4000	4	250	250	250	250	250	250	Three	6000
run04	116	3		male	4	2	2	6000	4000	103903	4000	6000	6000	91154	39	91154	6000	3303	0	111922	0	111922	19	108619	697	4000	2	250	250	250	250	250	250	Two	6000
run04	116	3		male	5	4	4	8000	3500	125202	3499	4500	4500	111953	31	111953	4499	3334	0	132735	0	132735	33	129401	666	3500	8	250	250	250	250	250	250	Four	8000
run04	116	3		male	6	5	5	9000	3500	146017	3499	3500	3500	132768	33	132768	3499	3256	0	153589	0	153589	38	150333	744	3500	16	250	250	250	250	250	250	Five	9000
run04	116	3		male	7	1	1	8000	2000	168365	2000	6000	6000	153616	27	153616	6000	3103	0	174434	0	174434	28	171331	897	2000	1	250	250	250	250	250	250	Six	8000
run04	116	3		male	8	2	2	10000	2000	189213	2000	4000	4000	174465	31	174465	3999	3414	0	195277	0	195277	64	191863	586	2000	2	250	249	250	250	250	250	Two	10000
run04	116	3		male	9	4	4	7000	3500	208545	3500	5500	5500	195296	19	195296	5500	2622	0	216067	0	216067	22	213445	1378	3500	8	250	250	250	250	250	250	Four	7000
run04	116	3		male	10	4	4	10000	2000	230844	2000	4000	4000	216095	28	216095	3999	3166	0	236876	0	236876	32	233710	834	2000	8	250	250	250	250	250	250	Four	10000
run04	116	3		male	11	2	2	8000	3000	250659	3000	5000	5000	236910	34	236910	4999	3477	0	257702	0	257702	43	254225	523	3000	2	250	250	250	250	250	250	Two	8000
run04	116	3		male	12	3	3	8000	2000	270991	2000	4500	4500	257742	40	257742	4499	2260	0	277067	0	277067	41	274807	1740	2000	4	250	250	250	250	250	250	Three	8000
run04	116	3		male	13	5	5	10000	2000	291856	2000	4000	4000	277107	40	277107	4000	2851	0	297923	0	297923	26	295072	1149	2000	16	250	250	250	250	250	250	Five	10000
run04	116	3		male	14	3	3	9000	3000	311704	3000	4000	4000	297955	32	297955	4000	2793	0	318780	0	318780	37	315987	1207	3000	4	250	250	250	250	250	250	Three	9000
run04	116	3		male	15	2	2	9000	2500	333053	2500	4500	4500	318804	24	318804	4499	3252	0	339588	0	339588	35	336336	748	2500	2	250	250	250	250	250	250	Two	9000
run04	116	3		male	16	4	4	9000	2500	353868	2500	4500	4500	339619	31	339619	4500	3523	0	360407	0	360407	39	356884	477	2500	8	250	250	250	250	250	250	Four	9000
run04	116	3		male	17	1	1	6000	4000	373183	4000	6000	6000	360434	27	360434	6000	3189	0	381272	0	381272	30	378083	811	4000	1	250	250	250	250	250	250	Six	6000
run04	116	3		male	18	1	1	9000	3000	395048	3000	4000	4000	381299	27	381299	4000	3031	0	402112	0	402112	36	399081	969	3000	1	250	250	250	250	250	250	Six	9000
run04	116	3		male	19	5	5	7000	4000	414897	3999	5000	5000	402148	36	402148	4999	3276	0	422972	0	422972	36	419696	724	4000	16	250	250	250	250	250	250	Five	7000
run04	116	3		male	20	5	5	8000	2500	437262	2499	5500	5500	423013	41	423013	5499	3140	0	443835	0	443835	35	440695	860	2500	16	250	250	250	250	250	250	Five	8000
run04	117	3		male	1	3	3	8000	4000	41203	4000	4000	4000	28454	33	28454	4000	2855	0	49274	0	49274	39	46419	1145	4000	4	250	250	250	250	250	250	Three	8000
run04	117	3		male	2	1	1	7000	3000	63051	3000	6000	6000	49302	28	49302	6000	1873	0	70174	0	70174	25	68301	2127	3000	1	250	250	250	250	250	250	Six	7000
run04	117	3		male	3	3	3	6000	4000	82950	3999	6000	6000	70201	27	70201	5999	2825	0	91008	0	91008	20	88183	1175	4000	4	250	250	250	250	250	250	Three	6000
run04	117	3		male	4	2	2	6000	4000	103782	3999	6000	6000	91033	25	91033	5999	3410	0	111825	0	111825	44	108415	590	4000	2	250	250	250	250	250	250	Two	6000
run04	117	3		male	5	4	4	8000	3500	125097	3499	4500	4500	111848	23	111848	4499	3305	0	132635	0	132635	39	129330	695	3500	8	250	250	250	250	250	250	Four	8000
run04	117	3		male	6	5	5	9000	3500	145912	3500	3500	3500	132663	28	132663	3500	3203	0	153464	0	153464	26	150261	797	3500	16	250	250	250	250	250	250	Five	9000
run04	117	3		male	7	1	1	8000	2000	168243	2000	6000	6000	153495	31	153495	5999	3281	0	174341	0	174341	58	171060	719	2000	1	250	250	250	249	250	250	Six	8000
run04	117	3		male	8	2	2	10000	2000	189109	1999	4000	4000	174360	19	174360	3999	3546	0	195138	0	195138	30	191592	454	2000	2	250	250	250	250	250	250	Two	10000
run04	117	3		male	9	4	4	7000	3500	208407	3500	5500	5500	195158	20	195158	5500	3201	0	215941	0	215941	34	212740	799	3500	8	250	250	250	250	250	250	Four	7000
run04	117	3		male	10	4	4	10000	2000	230722	2000	4000	4000	215973	32	215973	4000	3352	0	236757	0	236757	35	233405	648	2000	8	250	250	250	250	250	250	Four	10000
run04	117	3		male	11	2	2	8000	3000	250521	2999	5000	5000	236772	15	236772	4999	3534	0	257554	0	257554	34	254020	466	3000	2	250	250	250	250	250	250	Two	8000
run04	117	3		male	12	3	3	8000	2000	270836	2000	4500	4500	257587	33	257587	4499	2520	0	276906	0	276906	33	274386	1480	2000	4	250	250	250	250	250	250	Three	8000
run04	117	3		male	13	5	5	10000	2000	291684	2000	4000	4000	276935	29	276935	4000	2555	0	297756	0	297756	32	295201	1445	2000	16	250	250	250	250	250	250	Five	10000
run04	117	3		male	14	3	3	9000	3000	311549	3000	4000	4000	297801	44	297800	4000	3116	0	318632	0	318632	43	315516	884	3000	4	250	250	250	249	250	250	Three	9000
run04	117	3		male	15	2	2	9000	2500	332915	2499	4500	4500	318666	34	318666	4499	3413	0	339444	0	339444	30	336031	587	2500	2	250	250	250	250	250	250	Two	9000
run04	117	3		male	16	4	4	9000	2500	353730	2499	4500	4500	339481	37	339481	4499	3180	0	360276	0	360276	47	357096	820	2500	8	250	250	250	250	250	250	Four	9000
run04	117	3		male	17	1	1	6000	4000	373045	4000	6000	6000	360296	20	360296	5999	3219	0	381114	0	381114	39	377895	781	4000	1	250	250	250	250	250	250	Six	6000
run04	117	3		male	18	1	1	9000	3000	394893	3000	4000	4000	381144	30	381144	4000	3179	0	401955	0	401955	24	398776	821	3000	1	250	250	250	250	250	250	Six	9000
run04	117	3		male	19	5	5	7000	4000	414742	3999	5000	5000	401993	38	401993	4999	3098	0	422823	0	422823	37	419725	902	4000	16	250	250	250	250	250	250	Five	7000
run04	117	3		male	20	5	5	8000	2500	437107	2500	5500	5500	422858	35	422858	5499	3069	0	443676	0	443676	31	440607	931	2500	16	250	250	250	250	250	250	Five	8000
run04	118	3		female	1	3	3	8000	4000	199018	3999	4000	4000	186269	16	186269	3999	2315	0	207066	0	207066	21	204751	1685	4000	4	250	250	250	250	250	250	Three	8000
run04	118	3		female	2	1	1	7000	3000	220833	3000	6000	6000	207084	18	207084	5999	2923	0	227872	0	227872	19	224949	1077	3000	1	250	250	250	250	250	250	Six	7000
run04	118	3		female	3	3	3	6000	4000	240648	4000	6000	6000	227899	27	227899	5999	2293	0	248691	0	248691	20	246398	1707	4000	4	250	250	250	250	250	250	Three	6000
run04	118	3		female	4	2	2	6000	4000	261463	4000	6000	6000	248714	23	248714	6000	3173	0	269486	0	269486	23	266313	827	4000	2	250	250	250	250	250	250	Two	6000
run04	118	3		female	5	4	4	8000	3500	282762	3499	4500	4500	269513	27	269513	4499	3227	0	290288	0	290288	27	287061	773	3500	8	250	250	250	249	250	251	Four	8000
run04	118	3		female	6	5	5	9000	3500	303560	3500	3500	3500	290311	23	290311	3500	3104	0	311114	0	311114	33	308010	896	3500	16	250	250	250	250	250	250	Five	9000
run04	118	3		female	7	1	1	8000	2000	325892	1999	6000	6000	311143	29	311143	5999	3004	0	331929	0	331929	20	328925	996	2000	1	250	250	250	250	250	250	Six	8000
run04	118	3		female	8	2	2	10000	2000	346707	2000	4000	4000	331958	29	331958	4000	3258	0	352748	0	352748	41	349490	742	2000	2	250	250	250	250	250	250	Two	10000
run04	118	3		female	9	4	4	7000	3500	366022	3500	5500	5500	352773	25	352773	5500	3153	0	373558	0	373558	36	370405	847	3500	8	250	250	250	250	250	250	Four	7000
run04	118	3		female	10	4	4	10000	2000	388337	2000	4000	4000	373588	30	373588	4000	3337	0	394374	0	394374	36	391037	663	2000	8	250	250	250	250	250	250	Four	10000
run04	118	3		female	11	2	2	8000	3000	408152	3000	5000	5000	394403	29	394403	5000	2936	0	415188	0	415188	36	412252	1064	3000	2	250	250	250	250	250	250	Two	8000
run04	118	3		female	12	3	3	8000	2000	428467	2000	4500	4500	415218	30	415218	4500	2704	0	434521	0	434521	25	431817	1296	2000	4	250	250	250	250	250	250	Three	8000
run04	118	3		female	13	5	5	10000	2000	449299	2000	4000	4000	434550	29	434550	4000	2897	0	455346	0	455346	25	452449	1103	2000	16	250	250	250	250	250	250	Five	10000
run04	118	3		female	14	3	3	9000	3000	469114	3000	4000	4000	455365	19	455365	4000	2663	0	476160	0	476160	25	473497	1337	3000	4	250	250	250	250	250	250	Three	9000
run04	118	3		female	15	2	2	9000	2500	490429	2500	4500	4500	476181	20	476180	4500	3178	0	496957	0	496957	28	493779	822	2500	2	250	250	250	250	250	250	Two	9000
run04	118	3		female	16	4	4	9000	2500	511228	2500	4500	4500	496979	22	496979	4500	3193	0	517754	0	517754	26	514561	807	2500	8	250	250	250	250	250	250	Four	9000
run04	118	3		female	17	1	1	6000	4000	530526	4000	6000	6000	517777	23	517777	6000	2941	0	538584	0	538584	28	535643	1059	4000	1	250	250	250	250	250	250	Six	6000
run04	118	3		female	18	1	1	9000	3000	552358	3000	4000	4000	538609	25	538609	4000	2358	0	559399	0	559399	18	557041	1642	3000	1	250	250	250	250	250	250	Six	9000
run04	118	3		female	19	5	5	7000	4000	572173	4000	5000	5000	559425	26	559425	4999	2029	0	580219	0	580219	23	578190	1971	4000	16	250	250	250	250	250	250	Five	7000
run04	118	3		female	20	5	5	8000	2500	594488	2500	5500	5500	580239	20	580239	5500	3211	0	601016	0	601016	15	597805	789	2500	16	250	250	250	250	250	250	Five	8000
run04	119	4		male	1	3	3	8000	4000	43690	4000	4000	4000	30941	16	30941	4000	2972	0	51745	0	51745	28	48773	1028	4000	4	250	250	250	250	250	250	Three	8000
run04	119	4		male	2	1	1	7000	3000	65522	3000	6000	6000	51773	28	51773	5999	3056	0	72578	0	72578	26	69522	944	3000	1	250	250	250	250	250	250	Six	7000
run04	119	4		male	3	3	3	6000	4000	85354	3999	6000	6000	72605	27	72605	5999	2802	0	93389	0	93389	19	90587	1198	4000	4	250	250	250	250	250	250	Three	6000
run04	119	4		male	4	2	2	6000	4000	106152	4000	6000	6000	93403	14	93403	6000	3488	0	114173	0	114173	21	110685	512	4000	2	250	250	250	250	250	250	Two	6000
run04	119	4		male	5	4	4	8000	3500	127450	3500	4500	4500	114202	28	114201	4500	3702	0	134969	0	134969	19	131267	298	3500	8	250	250	250	250	250	249	Four	8000
run04	119	4		male	6	5	5	9000	3500	148232	3500	3500	3500	134983	14	134983	3500	3347	0	155779	0	155779	17	152432	653	3500	16	250	250	250	250	250	250	Five	9000
run04	119	4		male	7	1	1	8000	2000	170547	2000	6000	6000	155798	19	155798	6000	3285	0	176599	0	176599	27	173314	715	2000	1	250	250	250	250	250	250	Six	8000
run04	119	4		male	8	2	2	10000	2000	191379	2000	4000	4000	176630	31	176630	4000	3492	0	197421	0	197421	42	193929	508	2000	2	250	250	250	250	250	250	Two	10000
run04	119	4		male	9	4	4	7000	3500	210694	3500	5500	5500	197445	24	197445	5500	3387	0	218231	0	218231	37	214844	613	3500	8	250	250	250	250	250	250	Four	7000
run04	119	4		male	10	4	4	10000	2000	233009	2000	4000	4000	218260	29	218260	4000	3202	0	239044	0	239044	35	235842	798	2000	8	250	250	250	250	250	250	Four	10000
run04	119	4		male	11	2	2	8000	3000	252824	3000	5000	5000	239076	32	239076	4999	3610	0	259851	0	259851	27	256241	390	3000	2	250	250	250	250	250	249	Two	8000
run04	119	4		male	12	3	3	8000	2000	273123	2000	4500	4500	259874	23	259874	4500	3017	0	279190	0	279190	31	276173	983	2000	4	250	250	250	250	250	250	Three	8000
run04	119	4		male	13	5	5	10000	2000	293971	2000	4000	4000	279223	33	279223	3999	3181	0	300019	0	300019	24	296838	819	2000	16	250	250	250	250	250	250	Five	10000
run04	119	4		male	14	3	3	9000	3000	313787	2999	4000	4000	300038	19	300038	3999	3332	0	320835	0	320835	25	317503	668	3000	4	250	250	250	250	250	250	Three	9000
run04	119	4		male	15	2	2	9000	2500	335118	2500	4500	4500	320870	34	320869	4500	3588	0	341639	0	341639	21	338051	412	2500	2	250	250	250	250	250	250	Two	9000
run04	119	4		male	16	4	4	9000	2500	355917	2500	4500	4500	341668	29	341668	4500	3716	0	362449	0	362449	32	358733	284	2500	8	250	250	250	250	250	250	Four	9000
run04	119	4		male	17	1	1	6000	4000	375215	4000	6000	6000	362466	17	362466	6000	2573	0	383271	0	383271	29	380698	1427	4000	1	250	250	250	250	250	250	Six	6000
run04	119	4		male	18	1	1	9000	3000	397047	3000	4000	4000	383298	27	383298	4000	3397	0	404094	0	404094	20	400697	603	3000	1	250	250	250	250	250	250	Six	9000
run04	119	4		male	19	5	5	7000	4000	416862	4000	5000	5000	404113	19	404113	5000	3479	0	424891	0	424891	15	421412	521	4000	16	250	250	250	250	250	250	Five	7000
run04	119	4		male	20	5	5	8000	2500	439161	2500	5500	5500	424912	21	424912	5499	2994	0	445704	0	445704	26	442710	1006	2500	16	250	250	250	250	250	250	Five	8000
run04	120	1		female	1	3	3	8000	4000	33201	4000	4000	4000	20452	33	20452	3999	2282	0	41249	0	41249	28	38967	1718	4000	4	250	250	250	250	250	250	Three	8000
run04	120	1		female	2	1	1	7000	3000	55016	3000	6000	6000	41267	18	41267	5999	3168	0	62067	0	62067	24	58899	832	3000	1	250	250	250	250	250	250	Six	7000
run04	120	1		female	3	3	3	6000	4000	74831	4000	6000	6000	62082	15	62082	6000	3015	0	82879	0	82879	29	79864	985	4000	4	250	250	250	250	250	250	Three	6000
run04	120	1		female	4	2	2	6000	4000	95646	4000	6000	6000	82897	18	82897	6000	3612	0	103675	0	103675	28	100063	388	4000	2	250	250	250	250	250	250	Two	6000
run04	120	1		female	5	4	4	8000	3500	116945	3499	4500	4500	103696	21	103696	4499	3602	0	124463	0	124463	19	120861	398	3500	8	250	250	250	250	250	250	Four	8000
run04	120	1		female	6	5	5	9000	3500	137726	3500	3500	3500	124477	14	124477	3500	3309	0	145285	0	145285	30	141976	691	3500	16	250	250	250	250	250	250	Five	9000
run04	120	1		female	7	1	1	8000	2000	160058	2000	6000	6000	145309	24	145309	6000	3340	0	166115	0	166115	29	162775	660	2000	1	250	250	250	250	250	250	Six	8000
run04	120	1		female	8	2	2	10000	2000	180890	2000	4000	4000	166141	26	166141	4000	3488	0	186928	0	186928	38	183440	512	2000	2	250	250	250	250	250	250	Two	10000
run04	120	1		female	9	4	4	7000	3500	200205	3500	5500	5500	186956	28	186956	5500	3656	0	207744	0	207744	39	204088	344	3500	8	250	250	250	250	250	250	Four	7000
run04	120	1		female	10	4	4	10000	2000	222520	2000	4000	4000	207771	27	207771	4000	3607	0	228544	0	228544	24	224937	393	2000	8	250	250	250	250	250	250	Four	10000
run04	120	1		female	11	2	2	8000	3000	242319	2999	5000	5000	228570	26	228570	4999	3661	0	249346	0	249346	28	245685	339	3000	2	250	250	250	250	250	250	Two	8000
run04	120	1		female	12	3	3	8000	2000	262617	2000	4500	4500	249368	22	249368	4500	3273	0	268690	0	268690	40	265417	727	2000	4	250	250	250	250	250	250	Three	8000
run04	120	1		female	13	5	5	10000	2000	283466	1999	4000	4000	268717	27	268717	3999	3394	0	289526	0	289526	27	286132	606	2000	16	250	250	250	250	250	250	Five	10000
run04	120	1		female	14	3	3	9000	3000	303314	3000	4000	4000	289565	39	289565	4000	3302	0	310382	0	310382	32	307080	698	3000	4	250	250	250	250	250	250	Three	9000
run04	120	1		female	15	2	2	9000	2500	324663	2499	4500	4500	310414	32	310414	4499	3458	0	331187	0	331187	25	327729	542	2500	2	250	250	250	249	250	251	Two	9000
run04	120	1		female	16	4	4	9000	2500	345461	2500	4500	4500	331212	25	331212	4500	3569	0	351996	0	351996	35	348427	431	2500	8	250	250	250	250	250	250	Four	9000
run04	120	1		female	17	1	1	6000	4000	364776	4000	6000	6000	352027	31	352027	6000	3263	0	372855	0	372855	32	369592	737	4000	1	250	250	250	250	250	250	Six	6000
run04	120	1		female	18	1	1	9000	3000	386641	3000	4000	4000	372892	37	372892	4000	3426	0	393700	0	393700	26	390274	574	3000	1	250	250	250	250	250	250	Six	9000
run04	120	1		female	19	5	5	7000	4000	406473	4000	5000	5000	393724	24	393724	5000	3400	0	414539	0	414539	28	411139	600	4000	16	250	250	250	250	250	250	Five	7000
run04	120	1		female	20	5	5	8000	2500	428821	2500	5500	5500	414573	33	414572	5500	3137	0	435391	0	435391	31	432254	863	2500	16	250	250	250	250	250	250	Five	8000

## Sheet: Supplementary Fig 7a
n = 94	subject_id	SCL
		Safe	Level 1	Level 2	Level 3
f	'sub-001'	-0.0159	-0.0016	0.008	0.0113
m	'sub-002'	-0.0086	-0.0145	-0.0063	-0.0005
f	'sub-003'	-0.0105	-0.0061	-0.0071	-0.0043
m	'sub-004'	0.1093	0.1058	0.1311	0.1865
m	'sub-005'	0.0812	0.0442	0.0844	0.1018
f	'sub-006'	0.1351	0.0465	0.104	0.1252
m	'sub-010'	-0.0195	-0.0185	-0.0104	-0.003
m	'sub-011'	-0.0234	-0.0218	-0.0191	-0.0211
m	'sub-012'	-0.0155	-0.0246	-0.013	0.0149
f	'sub-014'	0.0081	0.035	0.0421	0.078
f	'sub-015'	-0.0039	-0.0098	0.0146	-0.0063
m	'sub-017'	0.0063	0.0398	0.038	0.0289
m	'sub-018'	0.0118	0.0158	0.0559	0.0104
f	'sub-019'	-0.0039	-0.0049	0.0111	0.0064
f	'sub-021'	0.0508	0.0083	0.0197	0.0729
f	'sub-023'	-0.0256	-0.0202	-0.028	-0.0244
f	'sub-026'	-0.0136	-0.0129	0.0031	-0.0129
m	'sub-028'	-0.0146	-0.0121	0.0158	0.0194
f	'sub-030'	0.0127	-0.0122	-0.003	0.0014
m	'sub-031'	-0.0176	0.0199	-0.0022	0.0175
m	'sub-032'	-0.0063	-0.0208	-0.0127	0.0071
m	'sub-033'	-0.0051	0.0728	-0.022	0.0196
m	'sub-034'	-0.0052	0.0027	0.009	-0.0012
m	'sub-035'	-0.0087	-0.0135	-0.0145	-0.017
m	'sub-037'	0.011	0.0308	0.0321	0.1346
f	'sub-038'	-0.0215	-0.0214	-0.0149	-0.0167
f	'sub-039'	-0.0063	-0.0014	-0.0119	0.0219
f	'sub-041'	0.0458	-0.0007	0.0026	0.0429
f	'sub-042'	0.021	-0.0147	-0.0011	-0.0047
f	'sub-043'	-0.0286	0.0222	0.0366	0.0322
f	'sub-044'	0.0023	0.0761	0.0783	0.0541
f	'sub-045'	0.011	0.0436	0.0415	0.0802
m	'sub-046'	-0.0422	-0.0292	-0.0466	0.1176
f	'sub-047'	-0.0154	-0.0059	0.0129	0.0581
f	'sub-049'	0.057	0.0791	0.1071	0.133
m	'sub-050'	-0.0079	-0.0155	0.0023	-0.0239
f	'sub-052'	-0.0174	0.0656	0.0361	0.0782
f	'sub-053'	0.0396	0.0378	0.0383	0.0858
m	'sub-054'	-0.0185	-0.0163	-0.0059	-0.0179
m	'sub-055'	0.0491	0.0516	0.1174	0.0436
f	'sub-057'	0.0575	0.0089	0.1292	0.084
f	'sub-058'	0.1494	0.0354	0.054	0.1003
m	'sub-060'	-0.0159	-0.009	-0.0079	0.0048
m	Anx-001'	-0.0265	-0.0093	0.0098	0.0723
m	Anx-002'	-0.0041	0.0062	0.0057	0.0957
f	Anx-007'	0.0235	-0.0291	-0.0111	0.0092
m	Anx-009'	-0.0083	-0.0045	0.0164	-0.0059
m	Anx-024'	0.0345	0.0169	0.031	0.0433
f	Anx-026'	0.0076	0.0187	-0.0091	0.0991
m	Anx-027'	0.0221	0.0099	0.0139	-0.0134
m	Anx-031'	-0.0021	-0.0086	0.0193	-0.0087
m	Anx-034'	-0.0094	0.0609	0.019	0.0216
m	Anx-036'	-0.005	-0.0055	-0.0041	-0.002
f	Anx-048'	-0.0172	0.0402	0.162	0.2186
f	Anx-053'	-0.018	0.0322	-0.0023	0.0685
m	Anx-067'	-0.0158	0.0264	-0.0013	-0.0116
f	Anx-068'	-0.0003	-0.001	-0.0009	0.0011
m	Anx-069'	0.0132	0.0671	0.0655	0.0197
m	Anx-075'	0.1626	0.2511	0.1652	0.2741
f	Anx-081'	-0.0092	-0.0111	-0.0164	-0.0123
f	Anx-082'	0.0238	0.0078	0.0682	0.1062
m	Anx-086'	0.1401	0.0991	0.0276	0.0833
f	Anx-087'	-0.0062	-0.0379	-0.0236	0.0132
f	Anx-089'	0.0473	0.1443	0.1166	0.1654
f	Anx-090'	-0.0394	-0.0012	0.0119	0.021
f	Anx-003	-0.003	-0.0079	-0.0106	0.005
m	Anx-010	-0.0154	0.035	-0.0092	0.0281
m	Anx-014	-0.019	0.0455	0.04	0.0268
m	Anx-021	0.0246	0.0604	0.0074	0.0351
f	Anx-028	-0.0077	-0.0025	-0.0068	-0.0054
m	Anx-030	0.1183	0.0419	0.0549	0.1582
m	Anx-032	0.0106	-0.0046	-0.0025	0.0128
f	Anx-038	0.0379	0.0488	0.0472	0.0723
m	Anx-039	0.0018	-0.01	0.0033	-0.0093
f	Anx-042	-0.0035	-0.007	-0.0072	-0.003
m	Anx-043	-0.0076	-0.0075	-0.0062	-0.0079
f	Anx-051	0.0206	-0.0047	-0.002	0.0878
f	Anx-052	-0.0103	0.013	-0.0105	0.0019
f	Anx-054	-0.0239	-0.0182	-0.0014	0.0085
f	Anx-055	-0.0164	-0.0005	-0.0186	-0.0234
f	Anx-056	0.0187	0.0193	0.0585	0.2031
f	Anx-058	-0.0143	0.0033	-0.0114	-0.0136
m	Anx-059	-0.0127	0.0227	0.0247	-0.017
m	Anx-063	0.0212	0.0278	0.0099	0.0352
m	Anx-064	0.0173	0.0303	0.0924	0.0341
f	Anx-065	-0.0266	-0.0098	0.0516	-0.0221
m	Anx-066	-0.0229	-0.0046	-0.0068	-0.0078
m	Anx-070	-0.0156	-0.0107	-0.0244	0.0022
m	Anx-071	0.0169	0.1149	0.077	0.1239
m	Anx-072	-0.0259	-0.011	-0.0294	0.0535
m	Anx-073	-0.0288	0.1541	0.0523	0.2087
f	Anx-076	-0.0205	0.0173	-0.0142	0.023
m	Anx-078	-0.0175	0.0491	-0.0175	0.011
m	Anx-091	0.0011	0.0034	0.0437	0.0237

## Sheet: Supplementary Fig 9
Study 1 (n =44)	subject_id	SUITAS predicted ratings of training dataset excluding occipital lobe (10x10 cross-validated)										Actural rating			Study 10 (n =67)	subject_id	SUITAS predicted ratings of Fear dataset excluding occipital lobe							Study 11 (n = 121)	subject_id	SUITAS predicted ratings of Negative affect dataset excluding occipital lobe
		repetition1	repetition2	repetition3	repetition4	repetition5	repetition6	repetition7	repetition8	repetition9	repetition10						rating1	rating2	rating3	rating4	rating5					rating1	rating2	rating3	rating4	rating5
f	Anx-003	1.47973	1.36091	1.50839	1.57868	1.42757	1.56029	1.3677	1.37558	1.34274	1.32974	1				1	4.59344	5.44436	6.03419	5.70303	6.11496				1	1.00909	1.62987	1.46843	3.06296	2.48282
f	Anx-003	3.89494	3.80322	4.00728	3.83147	3.68647	3.48461	3.80291	3.83073	3.85411	3.80036	2				2	3.94141	3.49592	4.44539	3.54143	5.38445				2	3.80212	5.36098	4.36679	5.83836	4.52805
f	Anx-003	2.44367	2.78141	2.58573	2.78712	2.7642	2.46965	2.75623	2.81336	2.61073	2.60536	3				3	2.40293	3.25322	3.84777	3.68213	1.81043				3	2.3071	2.006	3.53316	3.55685	4.30378
f	Anx-003	3.00408	3.02929	3.13753	2.98468	3.21749	2.93591	2.98531	3.1072	3.01997	3.07394	4				4	3.30083	4.22112	4.33917	4.61682	5.55481				4	1.17154	0.926447	1.80904	1.73845	2.24497
f	Anx-003	2.67339	3.01941	2.98957	3.03819	2.96082	2.85738	2.87573	2.90638	2.95874	2.9264	5				5	3.00767	2.5379	3.74774	4.75727	1.9011				5	4.46939	4.35196	5.34122	5.33772	6.00816
m	Anx-010	1.73404	1.61334	1.5631	1.84242	1.80187	2.03087	1.97938	1.74964	1.88014	1.99558	1				6	3.11354	4.42316	3.52316	3.7112	3.57084				6	1.46533	1.5722	1.49452	2.94955	0.964764
m	Anx-010	2.52332	2.32907	2.65039	2.65253	2.94021	2.97503	2.75308	2.83384	2.82315	3.4007	3				7	1.84032	1.12704	2.91646	3.46797	4.31677				7	2.12166	2.85591	2.97406	3.18493	5.39779
m	Anx-010	3.94693	3.75689	4.04483	4.02583	3.96914	4.0171	3.4744	3.88246	4.14287	3.89903	4				8	1.75635	2.74454	2.52984	2.36347	3.06922				8	-0.804401	0.34909	0.876003	0.686363	1.41073
m	Anx-010	3.90113	4.09112	3.41637	3.68839	3.57545	3.33149	3.0318	2.95586	3.57269	3.35133	5				9	2.34504	2.30991	2.61582	3.38926	4.22075				9	3.08327	4.29263	2.17109	3.71032	4.62111
f	Anx-011	1.30514	1.4585	1.36269	1.19271	1.34789	1.43221	1.17735	1.28245	1.37382	1.5324	1				10	4.65666	3.99583	3.46708	3.39928	5.05154				10	1.50056	2.42014	3.00823	3.51762	2.74182
f	Anx-011	2.4737	2.5949	2.66654	2.82419	2.53782	2.67973	2.85939	2.67706	2.82853	2.67339	2				11	2.55347	2.46166	3.11722	2.72801	2.63104				11	1.37395	2.97197	3.45908	2.22965	3.0836
f	Anx-011	2.81529	3.11739	2.87756	2.72598	2.77206	2.68321	2.86861	2.89889	3.02749	2.47803	3				12	2.30231	2.51002	3.03119	3.6426	4.84002				12	2.27714	1.77537	1.42261	2.03935	2.43799
f	Anx-011	2.8626	3.16842	3.36236	2.99882	2.78672	2.98506	3.10193	3.06758	2.8016	2.75585	4				13	0.999809	1.56996	2.40089	1.81551	3.31373				13	4.67552	NaN	5.0472	5.49556	6.13402
f	Anx-011	1.14657	1.0704	1.26879	1.55596	1.56724	1.69646	1.56705	1.14818	1.79956	1.23295	5				14	3.12018	2.78233	2.47281	2.82497	2.9831				14	0.233486	-0.478511	-0.0934484	1.38675	3.54391
f	Anx-012	2.47981	2.24081	2.23241	2.38544	2.27906	2.42476	2.13172	2.13808	2.25573	2.20152	1				15	1.92218	1.59852	2.45527	2.83866	2.35524				15	0.975889	0.378449	0.766033	0.25331	3.72424
f	Anx-012	1.76458	1.98461	2.01904	2.00541	2.03313	1.89688	1.84144	2.01574	1.86208	1.83236	2				16	4.669	4.5458	4.6878	4.18916	3.91814				16	3.81771	3.48425	5.31726	2.79287	2.83424
f	Anx-012	2.8707	2.97595	2.96373	2.97746	3.1294	2.98315	3.01772	3.10249	3.06542	3.03142	4				17	3.79208	3.95384	4.26016	5.39396	7.78537				17	1.54548	2.76315	3.49243	3.9381	NaN
f	Anx-012	2.03684	2.38107	2.33372	2.42498	2.44229	2.3087	2.38159	2.29438	2.54592	2.30997	5				18	5.68437	4.11461	4.01554	4.67737	5.73663				18	2.01398	0.604884	2.91856	2.15458	4.11204
m	Anx-013	4.37662	4.40546	4.29527	4.51591	4.36464	4.32311	4.47576	4.18014	4.34437	4.33619	1				19	2.65784	3.73653	4.24555	3.54275	3.94376				19	2.51597	3.54624	3.7805	NaN	NaN
m	Anx-013	2.50853	2.26535	2.49831	2.13253	2.50846	2.27598	2.02584	2.13408	1.96403	2.48419	2				20	2.82633	2.4647	2.91552	3.29067	3.34814				20	2.85155	NaN	3.28798	4.11728	3.87083
m	Anx-013	2.26362	2.0166	2.16731	2.05112	2.26242	2.17535	1.97888	1.8164	1.876	2.47131	3				21	2.34465	1.45975	2.45389	3.29834	2.85891				21	1.10015	1.56722	1.5886	0.804133	3.04476
m	Anx-013	3.97313	3.90235	3.87907	3.93378	3.98783	3.79337	3.91392	3.62063	3.91268	4.37671	4				22	3.31483	4.02085	5.74244	4.49229	5.02229				22	0.787704	0.00180165	1.4767	0.482169	NaN
m	Anx-014	0.186912	0.41245	0.248078	0.307441	0.256704	0.334734	0.127976	0.24026	0.227141	0.402165	1				23	3.76592	3.41356	2.8546	3.9722	4.3016				23	2.428	NaN	0.74594	0.197758	0.96777
m	Anx-014	3.74091	4.09747	3.90585	3.7131	3.88409	4.43177	3.66528	3.57574	3.64181	4.03382	2				24	2.58199	3.28473	3.45612	5.25622	4.95828				24	1.93569	1.92867	2.29832	0.217054	1.86728
m	Anx-014	3.59637	3.2317	3.55983	3.00724	3.45682	3.31528	3.12413	3.12955	3.38682	3.28732	3				25	3.70238	4.47455	4.08096	4.90034	4.89882				25	2.51141	4.09488	4.87886	3.58472	5.86092
m	Anx-014	4.7094	4.16913	4.16513	4.14245	4.40311	4.41392	3.94064	4.09533	4.29695	4.33107	4				26	2.67184	2.63445	3.1273	2.90183	2.96443				26	0.890901	0.886233	1.6779	2.03223	NaN
m	Anx-014	4.96914	4.17102	4.05336	4.37393	4.16849	4.59528	4.31818	4.22478	4.27373	4.3634	5				27	3.80802	4.17952	4.44382	4.82547	5.11569				27	0.429799	0.865879	-0.274669	0.787768	1.72638
f	Anx-017	0.171605	0.0845952	0.0906095	0.121242	0.352518	0.267942	0.152706	0.307485	0.314941	0.127486	1				28	4.02103	3.77508	3.36189	3.74201	6.28055				28	3.84601	3.93503	4.68904	5.36913	6.34449
f	Anx-017	4.14015	4.32175	4.38622	4.42638	4.3137	4.22994	4.14966	4.28317	4.47488	4.15947	2				29	1.6264	1.69649	1.67074	2.00738	2.6046				29	-0.798087	-1.53061	0.71881	-0.352769	0.364799
f	Anx-017	4.33248	4.53943	4.50259	4.57173	4.6209	4.36996	4.18237	4.37904	4.40417	4.45151	3				30	1.22392	3.15201	2.44856	3.26598	2.60394				30	2.21412	3.22581	3.86696	3.5131	NaN
f	Anx-017	4.25584	4.13964	4.13737	4.22461	4.1526	4.01419	4.05022	3.71883	4.34118	4.10185	4				31	2.16461	1.71076	1.06639	2.00386	2.16935				31	1.25515	2.829	1.46247	2.13608	2.29754
f	Anx-017	3.72668	3.77335	3.57839	3.63277	3.89686	3.48564	3.57774	3.59888	3.60848	3.55208	5				32	2.63789	2.87976	4.34344	5.54693	3.94359				32	1.04431	0.534624	1.65839	3.11895	2.82365
f	Anx-019	2.16543	2.20609	1.95776	2.29779	2.08099	2.25281	2.48671	2.31369	2.39409	2.15976	1				33	2.76872	2.91535	3.11151	4.47093	4.52036				33	-1.30884	NaN	0.621497	-2.12872	-1.09797
f	Anx-019	2.3746	2.41416	2.15572	2.43708	2.54855	2.35089	2.20488	2.43531	2.22764	2.47668	2				34	3.80435	5.27433	5.71783	6.46555	5.44449				34	0.78595	0.635448	1.89541	1.61936	1.84016
f	Anx-019	3.34508	3.64625	3.69642	3.46309	3.48083	3.63568	3.73426	3.55556	3.61306	3.77565	3				35	2.36383	2.04215	2.35539	2.54942	1.88374				35	1.63698	1.86444	1.856	3.21827	2.59635
f	Anx-019	3.43191	3.3379	3.18617	3.3696	3.18494	3.24312	3.30039	3.24836	3.39081	3.49462	4				36	1.52934	1.68352	2.58146	1.6807	1.26401				36	2.59553	3.07106	3.36482	3.97151	3.01595
f	Anx-019	0.516306	0.650588	0.420572	0.838181	0.317419	0.610595	1.44048	0.695084	1.28052	0.13829	5				37	4.47144	4.60657	4.18835	4.47459	5.22021				37	4.2909	4.58743	6.06141	3.80974	NaN
f	Anx-020	0.585244	0.693303	0.669254	0.651661	0.434367	0.560748	0.605075	0.811772	0.515751	0.663559	1				38	2.31927	1.66394	1.90785	3.0715	4.58182				38	3.65364	4.05129	5.95835	3.24879	4.59862
f	Anx-020	2.3064	2.43452	2.49783	2.59872	2.75906	2.36628	2.3544	2.55155	2.22984	2.46876	2				39	3.95728	4.43849	4.34729	4.26852	4.54312				39	4.70804	5.03986	4.37747	NaN	NaN
f	Anx-020	2.98683	2.94332	3.12232	3.11777	2.94862	2.99609	3.00814	3.23924	2.75005	3.01756	3				40	1.04997	1.47204	2.56793	2.73631	3.60611				40	2.81652	2.54161	3.84321	3.70546	NaN
f	Anx-020	4.95727	4.63931	4.98363	5.03371	4.94393	4.79031	5.05924	4.62002	4.58846	5.00633	4				41	3.86169	3.61671	4.63415	5.04541	4.84688				41	2.35034	NaN	2.38226	1.60321	2.65337
f	Anx-020	2.08884	2.19929	2.32444	2.03904	2.2841	2.2441	2.49254	2.49423	2.11737	2.38893	5				42	3.70323	4.1203	2.92344	4.05049	4.51297				42	3.01696	3.73585	4.12168	3.33898	2.0501
m	Anx-021	1.34546	1.41189	1.49809	1.16771	1.41285	1.11883	1.39524	1.10594	0.90929	1.37814	1				43	3.68711	4.86144	3.1741	4.61102	4.78723				43	0.263555	-0.255802	-0.911556	1.3459	NaN
m	Anx-021	2.77597	3.05443	2.65588	3.08485	3.03271	2.92995	3.16121	2.81248	2.99132	3.32282	3				44	5.19671	5.59974	6.11836	6.00789	5.31128				44	1.38206	NaN	1.41071	1.5549	1.51225
m	Anx-021	3.30751	3.11172	3.18359	3.4448	3.15275	2.95636	3.06582	3.11641	3.20357	3.14633	4				45	1.77905	2.98706	3.19107	3.96679	3.8265				45	2.45177	2.88491	3.23073	NaN	NaN
f	Anx-028	2.40497	2.18919	2.23884	2.45758	2.22158	2.4354	2.31461	2.35083	2.35848	2.2889	1				46	3.67835	3.39649	3.84478	3.78818	3.59034				46	NaN	2.79374	3.79825	3.89124	3.42861
f	Anx-028	2.60876	2.73677	2.82311	2.77964	2.48619	2.43667	2.77037	2.83647	2.47848	2.57005	2				47	1.30701	1.66047	1.95117	2.50569	1.98986				47	2.42497	2.68317	2.53926	3.34792	3.23273
f	Anx-028	2.86242	2.75143	2.77988	2.87944	2.60195	2.68929	2.88925	2.86532	2.52905	2.76343	3				48	2.88482	2.25133	3.16163	3.0226	0.552784				48	1.69623	2.31997	3.19606	3.22817	4.51437
f	Anx-028	3.79944	3.80592	4.02673	3.86888	3.55603	3.79359	3.96589	3.75778	3.54299	3.5235	4				49	2.43164	2.84131	2.78859	3.49439	4.72541				49	1.38496	3.12786	2.69842	4.32484	4.9121
m	Anx-030	1.18463	1.68724	1.40351	0.939785	0.723566	1.36629	1.26427	1.22241	1.30432	1.09092	1				50	4.50561	4.95976	5.64125	5.31113	6.47046				50	1.77407	1.55349	3.10069	2.8803	3.19173
m	Anx-030	3.59192	3.37075	3.68135	3.56907	3.50041	3.61616	3.54571	3.58372	3.60091	3.61537	2				51	2.93584	2.79468	2.87941	3.15718	3.23148				51	2.06603	2.33135	3.00765	2.10141	2.95664
m	Anx-030	3.6184	3.51422	3.50712	3.56274	3.37757	3.52353	3.45918	3.4401	3.54558	3.62612	3				52	2.9988	3.51403	3.17317	2.86107	4.65788				52	-0.171168	-0.203254	-2.36356	1.20181	NaN
m	Anx-032	1.64693	2.12984	1.75873	1.77026	2.33474	2.27229	1.96159	1.52082	2.46203	1.63006	1				53	0.892913	1.78491	1.79371	2.0372	3.18193				53	2.68055	2.90753	3.13857	3.74568	3.24247
m	Anx-032	2.64568	3.02734	2.59261	2.726	3.25853	3.56754	2.75235	2.52099	3.36181	2.72782	2				54	1.82721	1.89561	2.42719	2.15135	2.5708				54	1.5775	2.63065	2.57614	NaN	NaN
m	Anx-032	3.69339	3.92322	3.52315	3.61267	3.70905	4.23016	3.58393	3.83982	3.98612	3.62463	3				55	3.93884	4.08102	4.13448	4.1088	3.57138				55	2.50921	0.881166	4.1033	3.16551	3.3205
m	Anx-032	3.66023	3.43797	2.6266	3.08713	3.25856	2.97842	2.93642	3.25689	3.3267	3.50354	4				56	5.24141	4.76626	5.06543	5.36262	5.81127				56	2.7526	NaN	NaN	2.55712	2.26218
m	Anx-032	2.85963	2.79096	2.26904	2.39071	2.32389	2.35242	2.14525	2.2834	2.01512	2.87048	5				57	1.62533	3.13116	3.35712	3.39251	5.54623				57	1.30975	2.19584	1.24049	1.95447	3.05896
m	Anx-038	0.912699	0.764725	0.666289	0.702105	0.657998	0.575479	0.446322	0.456537	0.738995	0.410939	1				58	4.65067	3.67201	3.6882	3.4583	1.28433				58	1.36227	0.782033	-1.00453	2.8763	2.80702
m	Anx-038	2.81839	2.88826	2.89699	2.95513	2.77461	2.675	2.64859	2.88444	2.99487	2.72916	2				59	3.38085	1.65198	4.19484	2.94377	4.13768				59	1.77177	3.81987	3.47287	3.96944	5.18828
m	Anx-038	1.98637	2.43302	2.51903	2.35142	2.49237	2.21649	2.22392	2.30444	2.23124	2.25898	3				60	2.39084	2.48826	2.05873	2.4758	2.69783				60	3.64398	3.42883	5.69859	4.91242	5.05159
m	Anx-038	2.69619	2.87419	2.85916	2.74162	2.77394	2.65857	2.52611	2.73319	2.81263	2.72216	4				61	2.45891	1.93387	2.28186	3.20404	3.48932				61	2.77335	4.0065	4.45643	4.19916	4.27126
m	Anx-038	4.10301	4.50027	4.23402	4.40396	4.62383	4.03559	4.15435	4.49978	4.40946	4.17535	5				62	3.19504	3.12091	3.94692	3.42425	4.77122				62	2.6987	1.75979	3.31355	0.209096	2.95056
f	Anx-039	2.24592	2.08079	2.229	2.39039	2.3364	2.16835	2.47513	2.05821	2.25854	2.22174	1				63	3.32528	3.37187	4.71958	3.79897	4.03296				63	2.85786	3.68249	4.16209	4.68229	NaN
f	Anx-039	2.41781	2.32321	2.44078	2.34724	2.45901	2.26968	2.31997	2.4044	2.42526	2.14197	2				64	3.17409	3.44028	5.17739	4.94453	5.51533				64	2.50395	4.05329	3.27447	3.74903	3.41221
f	Anx-039	3.99969	4.02547	4.06683	3.92076	3.88359	3.88666	3.9738	3.63029	3.9865	3.81264	3				65	1.88927	2.75371	2.85016	3.9987	6.11688				65	2.79402	NaN	3.12986	3.65327	4.58913
f	Anx-039	3.36814	3.68688	3.63224	3.82051	3.45807	3.58567	3.60785	3.14935	3.56829	3.47893	4				66	4.26347	4.27802	4.10881	3.92867	NaN				66	1.26317	NaN	1.09778	0.848722	2.00415
f	Anx-042	0.241298	-0.102164	-0.000279666	0.434653	0.519178	-0.0804793	0.485844	-0.0667822	0.462363	-0.235036	1				67	2.75908	2.0794	4.19075	3.01149	NaN				67	1.92543	3.59551	3.48511	3.70863	5.1464
f	Anx-042	1.11679	0.702618	0.935355	1.16317	1.00809	0.712527	1.59113	0.207985	1.24067	0.510079	2													68	2.35079	2.80098	3.35333	NaN	NaN
f	Anx-042	1.114	1.27501	1.2786	1.47603	1.44981	1.15901	1.2325	1.14592	1.31979	1.21297	3													69	2.00118	2.87108	3.17681	3.94262	3.9725
f	Anx-042	0.894163	0.637963	0.776006	1.2451	0.887365	0.496963	1.10749	0.315348	1.42847	0.557825	4													70	1.59113	2.42096	3.48357	1.28204	2.8178
f	Anx-042	3.14151	3.4064	2.96983	3.52502	3.16979	3.26575	3.37339	3.43194	3.56409	3.54215	5													71	0.464203	0.242463	2.28014	0.805924	1.9833
m	Anx-043	1.16036	0.922001	1.19357	1.14092	1.20945	1.51304	1.46353	0.986825	1.09874	1.43576	1													72	0.675132	2.50696	3.1145	3.28615	3.51726
m	Anx-043	0.862007	0.943119	1.0823	1.10451	1.0303	1.43069	1.16845	0.749583	0.873924	1.10105	2													73	1.77763	1.91217	4.08392	1.98117	4.4908
m	Anx-043	0.21617	0.353664	0.559471	0.427348	0.637677	0.380167	0.473251	0.133542	0.121933	0.673585	3													74	1.83239	1.40872	3.69063	3.5195	2.26301
m	Anx-043	4.30764	4.67729	4.419	4.64632	4.5394	4.40193	4.43374	4.50186	4.48251	4.78547	4													75	1.90962	3.02157	2.90341	3.15443	NaN
m	Anx-043	3.17376	3.33379	3.70902	3.537	3.48181	4.0514	3.65064	3.16402	3.18146	3.38765	5													76	3.79896	2.00514	2.04477	4.13598	4.24536
f	Anx-045	1.89101	1.85003	1.74147	2.06875	1.6003	1.85711	2.06885	1.3512	1.96083	2.16412	1													77	2.32381	2.88771	3.19177	NaN	NaN
f	Anx-045	1.90265	2.3938	2.26175	2.28073	2.23739	1.87189	2.65672	2.15347	2.38675	2.0852	2													78	-0.721861	-0.149746	-1.12328	NaN	0.852945
f	Anx-045	1.33096	2.7705	2.51851	2.70628	2.22286	1.55461	2.61079	1.68669	1.68209	2.97769	3													79	1.11916	2.13934	1.4475	1.33504	1.5936
f	Anx-045	2.73146	3.00181	2.94191	3.04416	2.77002	2.74949	3.15265	2.71128	2.97681	2.99923	4													80	1.37331	2.41879	NaN	2.36663	2.0303
f	Anx-045	2.63965	2.81907	2.74912	3.03479	2.49561	2.79874	2.83098	2.59283	2.52206	3.40201	5													81	0.941076	3.03077	3.36991	3.55246	5.27746
m	Anx-046	1.9802	2.12078	2.09932	3.06514	2.26651	2.45131	2.20179	2.43465	2.02099	2.61776	1													82	2.95708	1.01982	2.42201	2.99931	NaN
m	Anx-046	1.35954	1.48641	1.31805	2.66404	1.54152	1.83102	1.28643	1.86818	1.25999	2.16127	2													83	2.45424	4.59403	3.33821	3.25497	3.03553
m	Anx-046	3.90071	3.53885	4.00077	3.78691	3.61217	3.79335	4.05234	3.70071	3.72485	3.32507	3													84	NaN	2.37929	1.86799	1.60082	3.17273
m	Anx-046	4.64287	4.2423	4.45454	5.10317	4.54116	4.67073	4.65687	4.93968	4.46104	4.66743	4													85	4.29096	5.32656	5.75914	5.66347	5.50305
m	Anx-046	3.50606	3.26192	3.28987	3.92145	3.38143	3.61637	3.61978	3.64739	3.3454	3.69711	5													86	3.58181	3.03609	3.92404	4.00007	NaN
m	Anx-050	0.589746	0.773611	0.99092	0.853431	1.06525	0.753809	0.713496	0.927885	0.953705	1.03363	1													87	1.88211	1.20703	0.913401	0.874825	2.61616
m	Anx-050	2.96758	2.91013	2.99903	3.03347	3.11567	3.0126	2.88023	3.11383	3.22754	3.08828	2													88	-0.233216	1.13055	0.550022	1.32582	-0.945681
m	Anx-050	3.85406	3.93342	3.96035	3.93236	4.10738	3.7524	3.93313	3.9193	3.82596	3.89741	3													89	4.39498	5.2364	5.44815	NaN	5.24155
m	Anx-050	4.76621	4.62856	4.48913	4.71543	4.36487	4.81555	4.60399	4.53101	4.62557	4.76895	4													90	0.34919	-0.641171	-0.0814184	0.762591	0.0286492
f	Anx-051	1.95489	2.01344	1.92738	2.07017	2.38737	1.94883	2.66357	2.38966	2.35314	1.76157	1													91	0.693151	0.882444	1.23674	2.09492	2.57802
f	Anx-051	3.03699	2.89784	2.83304	3.02064	3.25548	2.82791	3.17774	3.03656	3.02499	3.05471	2													92	2.46561	3.02173	3.11178	2.74721	2.10423
f	Anx-051	5.32341	4.65551	4.97432	4.94413	4.97039	5.09285	5.52399	5.23402	5.15062	4.27096	3													93	4.68903	4.80464	5.28147	5.57417	8.59878
f	Anx-052	1.50923	1.68296	1.74449	1.82226	1.55823	1.7863	1.93057	1.70422	1.81109	1.61445	1													94	3.79595	4.52966	3.47896	4.38131	6.25244
f	Anx-052	2.78143	2.95398	2.97994	3.16674	2.75913	2.75731	3.14869	3.02552	2.91797	2.7858	2													95	NaN	2.0315	2.32319	2.35891	2.21954
f	Anx-052	4.69473	4.63244	4.73004	5.0209	4.498	4.52253	4.99045	4.92679	4.56565	4.42421	3													96	1.1434	NaN	2.33469	3.35343	2.11842
f	Anx-052	3.47368	3.38691	3.9476	4.16802	3.55201	3.51978	3.89035	3.69099	3.36453	3.37567	4													97	1.52054	2.21068	3.11644	1.93605	2.84219
f	Anx-054	0.913202	1.03141	0.831914	1.02764	0.931181	1.20951	0.903401	1.04966	0.870012	1.03399	1													98	3.52508	3.45704	4.17679	NaN	4.02277
f	Anx-054	1.75577	1.70637	1.72172	1.59515	2.00603	1.73133	1.7203	1.88969	1.83483	1.72894	2													99	2.87087	3.71465	3.58701	NaN	NaN
f	Anx-054	3.36471	3.42438	3.3517	3.34066	3.27518	3.32715	3.335	3.36409	3.42397	3.48328	3													100	2.17012	5.03884	2.83567	3.82709	4.0658
f	Anx-054	4.72545	4.67331	4.70356	4.33859	4.59077	4.67098	4.47468	4.51905	4.60315	4.75565	4													101	3.43287	3.65608	3.92124	4.98764	4.13797
f	Anx-054	3.48883	3.34039	3.38997	2.93926	3.22302	3.78073	3.28269	3.53066	3.06681	3.51777	5													102	1.37681	3.51513	3.46902	4.58866	6.86808
f	Anx-055	0.624298	0.771561	0.605854	0.760113	0.880538	0.799751	0.931146	0.517794	1.12104	0.665037	1													103	1.50037	NaN	-1.06225	0.824971	0.853485
f	Anx-055	2.43256	2.34263	2.37133	2.35796	2.49429	2.42467	2.34481	2.28672	2.71927	2.11807	2													104	2.31446	3.32748	3.14838	NaN	NaN
f	Anx-055	3.08465	2.70893	2.80288	2.92532	2.73442	3.13437	2.59678	2.85306	2.76424	2.69601	3													105	3.31852	6.89716	3.86893	3.69895	4.11638
f	Anx-055	3.06488	2.80245	2.73283	2.8865	2.72548	3.20272	2.30067	2.84136	2.5046	2.48017	4													106	3.8444	NaN	5.73341	NaN	NaN
f	Anx-055	4.50955	4.76653	4.9883	4.74391	4.7138	5.0833	4.90765	4.99743	4.74976	4.57235	5													107	3.11225	3.12999	3.51643	NaN	NaN
f	Anx-056	1.7192	1.59551	1.68875	1.74829	1.61949	1.8225	1.64138	1.4493	1.66922	1.52827	1													108	2.34883	3.29194	2.88903	3.35569	3.24584
f	Anx-056	2.31078	1.98499	2.34687	1.98966	2.08636	2.14304	2.37964	2.30331	2.28976	2.1481	2													109	3.67924	3.48258	5.07406	4.99956	NaN
f	Anx-056	3.34511	3.21659	3.22513	3.28706	3.17849	3.50975	3.29911	2.86586	3.09223	2.82406	3													110	2.87942	3.12007	3.68652	3.78671	NaN
f	Anx-056	3.03117	3.08498	2.80752	3.1513	2.79249	2.90793	2.88467	2.51228	2.8311	2.68582	4													111	2.46472	NaN	0.969981	1.9135	1.72554
f	Anx-056	4.25629	4.09335	4.01621	4.06145	3.8358	4.26474	4.02249	3.88076	4.04415	3.91895	5													112	2.92452	2.63509	3.57174	3.54809	4.68944
f	Anx-057	1.12699	0.794235	0.833437	1.1348	1.04018	0.873218	0.75035	0.838142	0.787095	0.994397	1													113	0.349436	0.842929	NaN	1.67256	2.37016
f	Anx-057	2.24514	2.2267	2.39503	2.35455	2.44359	2.1339	2.10029	2.11926	2.36975	2.30224	2													114	0.919564	-0.258122	2.40407	2.88794	NaN
f	Anx-057	3.44233	4.0069	4.12419	4.09957	3.99042	3.60577	3.74364	3.73546	4.13048	3.94992	3													115	3.12171	2.64404	2.76845	3.6081	2.91688
f	Anx-057	2.82696	3.37916	3.31776	3.43394	3.25256	3.21285	3.39849	3.41199	3.69768	3.44753	4													116	0.412268	1.25712	1.57635	1.12522	0.210467
f	Anx-058	1.66553	1.73781	1.95692	1.83328	1.37817	1.33306	1.50373	1.85836	1.32218	1.46156	1													117	2.09853	NaN	1.99876	NaN	2.22136
f	Anx-058	2.94061	3.08585	3.36864	3.24682	3.20966	3.15739	2.77423	2.85755	3.19351	3.11015	2													118	3.40604	3.59249	5.38429	3.46902	4.76118
f	Anx-058	3.73617	3.5387	3.92218	3.70336	3.79693	3.53441	3.50367	3.8118	3.71481	3.95253	3													119	2.019	3.99423	3.78124	4.86906	2.43473
f	Anx-058	5.97696	6.15868	5.94821	5.25899	5.09909	5.48957	5.12403	5.73818	6.47076	5.82716	4													120	1.00182	NaN	3.91386	4.85496	1.41508
m	Anx-059	1.10274	1.14045	1.13129	1.07806	1.22476	1.03514	1.43031	1.20638	1.18153	0.900659	1													121	2.63957	4.59295	2.94882	3.1004	3.21525
m	Anx-059	1.74631	1.60913	1.66038	1.5302	1.65514	1.73768	1.82847	1.31995	1.254	1.72106	2
m	Anx-059	2.29105	2.36209	2.13353	2.40214	2.054	2.05977	2.41844	1.88747	2.26793	1.70021	3
m	Anx-059	3.16432	3.14122	3.01478	3.19865	3.12251	3.15498	3.29242	3.10541	3.09335	3.00392	4
m	Anx-059	4.1418	4.18494	4.04272	4.22296	4.19562	4.1495	4.41554	4.27949	3.86845	4.22206	5
m	Anx-060	1.4518	1.40504	1.38323	1.2931	1.65041	1.53612	1.2438	0.990923	1.36711	1.51199	1
m	Anx-060	2.66651	2.48189	3.12096	3.06828	2.81732	3.15277	3.02971	2.39804	3.03535	3.12311	2
m	Anx-060	3.91155	3.46208	3.25635	3.27593	3.93178	3.36019	3.6323	3.14039	3.89238	3.46617	3
m	Anx-060	0.801836	1.36416	-0.706127	-0.856948	0.250946	-0.566757	0.375752	1.46501	0.92103	-0.579362	4
m	Anx-060	4.09204	3.85192	3.94086	3.51202	3.27662	3.97617	3.85895	3.42395	3.64803	4.21201	5
m	Anx-062	1.98296	1.89101	1.91618	2.10643	1.82289	2.03686	1.84724	1.89416	1.71642	1.80962	1
m	Anx-062	2.32077	2.49438	1.99466	2.26333	2.21573	2.02301	2.51806	2.46111	2.19163	1.95512	2
m	Anx-062	3.81228	3.42453	3.64561	3.92096	3.63166	3.45676	3.43269	3.57955	3.85012	3.72411	3
m	Anx-062	4.87573	4.27253	4.28322	4.2708	4.88934	4.7013	4.57306	4.4965	4.46659	4.94318	4
m	Anx-063	1.63023	1.89971	1.77087	1.45246	1.89587	1.9503	1.53345	1.77093	1.5283	1.71896	1
m	Anx-063	2.4064	1.85935	2.37113	2.54393	2.14576	2.01959	2.03835	1.96365	2.56482	2.43017	2
m	Anx-063	2.68532	2.79209	3.11946	2.50112	2.66605	2.76074	2.65156	2.74905	2.74496	2.32538	3
m	Anx-063	4.16729	3.96642	4.92644	4.75169	4.36132	4.45023	4.22016	4.42512	4.48463	4.38346	4
m	Anx-063	4.48784	4.8362	4.62327	4.23585	4.37743	4.48161	4.54658	4.47319	4.68883	4.29689	5
m	Anx-064	0.359719	0.227527	0.668845	0.574905	0.707864	0.117296	0.270783	0.270166	0.225298	0.442908	1
m	Anx-064	2.27085	2.31152	2.5217	2.48621	2.53784	2.51843	2.37451	2.29672	2.1778	2.68875	2
m	Anx-064	2.89299	3.04341	3.47489	3.39594	3.42287	3.51385	3.41307	3.63248	3.15165	3.6197	3
m	Anx-064	3.3901	3.47317	3.67718	3.54819	3.71535	3.40125	3.81355	3.66706	3.62472	3.8078	4
m	Anx-064	2.08568	2.30116	2.64632	2.29926	2.90502	2.29693	2.17923	2.68755	2.18245	2.82976	5
f	Anx-065	0.850719	1.02857	1.12129	1.0924	1.11666	0.859595	0.842489	1.01035	1.15261	0.859126	1
f	Anx-065	2.30208	2.65681	2.54793	2.38744	2.47774	2.25459	2.33737	2.25153	2.39945	2.35962	2
f	Anx-065	3.55022	3.63591	3.99788	3.34638	3.33254	3.71115	3.54581	3.60928	3.31675	3.58902	3
f	Anx-065	4.05832	4.01195	4.21026	3.96704	3.76996	3.98909	3.95911	4.39317	3.69683	4.11616	4
m	Anx-066	0.633602	0.5471	0.620971	0.529436	0.512565	0.692424	0.513498	0.48339	0.486448	0.369104	1
m	Anx-066	3.14944	3.4067	3.55737	3.61252	3.67786	3.80538	3.20803	2.87193	3.23607	3.3385	2
m	Anx-066	3.43427	3.48732	3.34187	3.99568	4.01923	3.01352	3.79785	3.57698	3.51703	3.72872	3
m	Anx-066	3.75674	3.6931	3.70412	3.79036	3.8075	3.56926	3.86119	3.65881	3.72413	3.5799	4
m	Anx-066	6.42927	6.07008	6.94241	7.21016	6.52479	6.67728	6.78803	7.13806	6.33649	7.48629	5
m	Anx-070	0.270875	0.797435	0.948926	0.599524	0.438704	1.23067	0.622743	0.980275	0.516044	0.650289	1
m	Anx-070	2.56147	2.54903	2.55711	2.52086	2.47524	2.80607	2.48916	2.58166	2.71418	2.51727	2
m	Anx-070	2.54411	3.0483	2.84346	2.68237	2.87645	3.11115	2.57653	2.90915	2.90272	2.90973	3
m	Anx-070	3.05801	3.17844	2.90238	3.02248	2.89151	3.34688	3.0017	2.98723	3.21989	2.91566	4
m	Anx-071	1.07541	1.14863	1.16595	0.957922	0.738473	0.853544	1.01519	0.631482	0.977838	1.11166	1
m	Anx-071	0.96782	1.0804	0.94359	1.09083	1.13607	0.903229	1.02302	0.936289	1.12987	0.829187	2
m	Anx-071	1.80547	1.78461	1.58528	1.72377	1.83265	1.57782	1.67781	1.53453	1.57613	1.64552	3
m	Anx-071	3.08986	3.07967	2.99894	2.98726	2.92969	2.88989	3.01339	2.88598	3.0547	2.95988	4
m	Anx-071	2.79181	2.50004	2.45437	2.49793	2.24388	2.65196	2.54139	2.08834	2.20746	2.58558	5
m	Anx-072	-0.0218652	0.489844	0.508163	0.507233	0.46561	0.655653	0.410015	0.146028	0.534895	0.391123	1
m	Anx-072	4.34248	4.23516	3.99428	4.7875	4.31158	4.50482	4.3586	4.28711	4.49945	3.8209	3
m	Anx-072	3.2764	3.63174	3.20122	3.87509	3.65881	3.80835	3.71625	3.68437	3.8161	3.26393	4
m	Anx-072	3.61631	4.11735	3.89266	4.38486	4.37709	4.47021	4.4899	4.09508	4.37256	3.97737	5
m	Anx-073	1.96784	1.7691	1.98837	1.7467	1.78472	2.19154	1.95569	1.94293	1.78795	1.34039	1
m	Anx-073	3.78276	4.21206	3.36208	3.81611	3.82861	3.66316	3.73092	3.6375	3.75335	3.89632	2
m	Anx-073	6.2108	6.26152	5.63946	6.05975	5.77645	6.04301	5.8178	5.5985	6.00573	5.5517	3
m	Anx-073	6.51699	5.98116	6.20421	5.48132	6.05918	6.4151	5.97621	5.98373	6.20332	5.62881	4
f	Anx-076	2.12069	1.92824	1.99934	1.98793	1.93538	1.99447	1.94294	2.07069	1.99723	1.78235	1
f	Anx-076	3.43181	3.16596	3.43525	3.45126	3.24365	3.29268	3.17559	3.49768	3.41381	3.237	2
f	Anx-076	2.83033	2.51463	2.68436	2.48138	2.14302	2.63662	2.14503	2.23137	2.80099	2.50367	3
f	Anx-076	3.17622	3.2091	3.25648	2.97576	2.90848	2.95014	3.03868	2.70188	3.377	3.11388	4
f	Anx-076	3.54444	3.57452	3.45905	3.53084	3.33448	3.55933	3.36009	3.44157	3.53103	3.55621	5
m	Anx-078	0.879578	1.40929	1.13788	1.05869	1.28208	1.05741	1.21392	1.15317	0.833529	0.902282	1
m	Anx-078	2.49297	2.32468	3.26131	2.95458	2.74006	2.22195	2.77045	2.55846	2.61622	2.48046	2
m	Anx-078	2.89493	2.8977	2.87358	2.86846	2.94176	2.88717	3.00593	2.80192	2.93951	2.78782	3
m	Anx-078	2.71435	2.90046	2.9654	2.74829	2.78451	2.81101	2.62849	2.67403	2.8375	2.6423	4
m	Anx-078	4.19503	4.46686	4.36957	4.4215	4.25449	4.17561	4.20368	4.32544	4.43362	3.96051	5
f	Anx-079	2.7563	2.64903	2.493	2.76988	2.62339	2.56827	2.75382	2.68652	2.74873	2.76921	1
f	Anx-079	1.8489	1.65867	1.63125	1.89984	1.63076	1.73185	2.05591	1.90332	1.75281	1.77714	2
f	Anx-079	2.75366	2.64976	2.51491	2.85621	2.61343	2.52429	2.80168	2.7128	2.79301	2.81665	3
f	Anx-079	3.05597	3.0009	3.09634	3.19808	2.99838	2.96341	3.13669	2.99778	3.08177	3.08069	4
f	Anx-079	3.77507	3.53505	3.52995	3.7263	3.58591	3.49121	3.81345	3.65982	3.74961	3.62247	5
f	Anx-080	2.00899	2.23399	2.27353	2.09617	2.19149	2.21288	2.16769	2.50151	2.30357	2.33969	1
f	Anx-080	2.61279	2.84601	3.03459	2.8426	2.73007	3.13824	2.876	3.10514	2.86159	2.87701	2
f	Anx-080	2.39377	2.79169	2.75943	2.64079	2.59082	2.42352	2.59273	2.89717	2.66454	2.4762	3
f	Anx-080	3.17589	3.62517	3.58423	3.55179	3.39959	3.36865	3.56527	3.83097	3.55158	3.41545	4
f	Anx-080	3.7801	4.29225	4.26208	4.02445	4.01428	3.57787	4.37058	4.41598	4.14304	3.85196	5
f	Anx-084	1.55413	1.58763	1.72821	1.78669	1.86988	1.56874	1.45749	1.67777	1.71231	1.99346	1
f	Anx-084	2.22135	2.24321	2.57418	2.43188	2.0199	2.53164	2.88611	2.04772	2.38411	2.76131	2
f	Anx-084	2.05897	2.21596	2.21663	2.22128	2.00622	2.09468	1.96524	2.92544	2.01804	2.03152	3
f	Anx-084	2.74364	2.62193	2.80219	2.65139	2.4615	2.84821	2.79354	2.62776	2.5898	2.52525	4
f	Anx-084	2.56012	2.82193	3.18627	2.8641	2.23178	3.14505	3.10542	2.6917	2.94711	2.87265	5
m	Anx-091	1.33093	1.43832	1.274	1.31333	1.7755	1.75404	1.52894	1.69191	1.56679	1.26605	1
m	Anx-091	3.03775	3.1058	3.04566	3.12493	3.60811	3.64848	3.555	3.65831	2.78299	2.87085	2
m	Anx-091	4.3702	5.07959	5.25444	5.68113	5.62142	6.3654	5.18099	5.94695	4.56829	4.5915	3

## Sheet: Supplementary Fig 10a
Study 1 (n =44)	subject_id	ROI-anterior cingulate cortex predicted ratings of training dataset (10x10 cross-validated)										ROI-anterior insula predicted ratings of training dataset (10x10 cross-validated)										ROI-Thalamus predicted ratings of training dataset (10x10 cross-validated)										ROI-BNST predicted ratings of training dataset (10x10 cross-validated)										ROI-PAG predicted ratings of training dataset (10x10 cross-validated)
		repetition1	repetition2	repetition3	repetition4	repetition5	repetition6	repetition7	repetition8	repetition9	repetition10	repetition1	repetition2	repetition3	repetition4	repetition5	repetition6	repetition7	repetition8	repetition9	repetition10	repetition1	repetition2	repetition3	repetition4	repetition5	repetition6	repetition7	repetition8	repetition9	repetition10	repetition1	repetition2	repetition3	repetition4	repetition5	repetition6	repetition7	repetition8	repetition9	repetition10	repetition1	repetition2	repetition3	repetition4	repetition5	repetition6	repetition7	repetition8
f	Anx-003	-0.0264652	0.124606	-0.093922	-0.695216	0.227483	-0.39812	-0.0718389	-0.349335	-0.419938	0.373581	2.30511	2.61188	2.30079	2.87314	2.4124	2.30391	2.30513	2.32249	2.38288	2.796	2.47667	2.21372	2.07833	2.41809	2.31147	2.68817	2.37976	2.47772	2.84586	2.3671	2.79647	2.87887	2.94343	2.76191	2.88626	2.88998	2.85987	2.86118	2.88248	2.78005	3.04567	2.88907	2.92432	3.03312	2.89677	3.03857	2.88169	3.0823
f	Anx-003	3.86955	3.50024	3.22377	4.84474	5.4464	4.19351	3.89318	3.97341	4.23091	4.06221	4.11179	5.54846	5.2773	5.77685	5.18901	4.62896	5.32682	4.76641	6.49008	5.66179	3.17728	3.48305	2.98991	3.4947	3.17895	3.57788	3.48811	3.29207	3.09394	3.21955	3.37595	3.29219	3.30936	3.26621	3.27087	3.32597	3.27178	3.30698	3.24126	3.28083	3.43617	3.42287	3.38702	3.29029	3.21579	3.43146	3.42592	3.56529
f	Anx-003	1.64149	1.01805	1.27868	1.27688	1.31575	1.1405	0.967073	0.975802	0.74658	1.45649	3.01475	3.32939	2.77032	3.76877	3.12392	2.51696	3.18517	3.3985	3.41765	3.51288	3.19979	2.90644	2.99457	3.23889	3.30707	3.27973	3.24415	3.37525	3.50167	3.03321	2.82206	2.95259	2.92706	2.75281	2.94427	2.95147	2.82739	2.89698	2.86066	2.76239	3.10595	2.94941	2.99616	3.07345	2.89914	3.08834	2.94946	3.12138
f	Anx-003	2.04402	1.97236	2.40286	2.53306	2.122	1.88844	2.12057	1.8563	2.17655	2.11206	2.01507	1.88653	2.38883	1.88854	1.7183	1.97537	2.09649	1.96238	1.85756	1.6492	3.26373	3.38697	3.02421	3.2287	2.9693	3.34087	3.32054	3.16143	3.75419	3.26414	2.82011	2.93233	2.98452	2.78428	2.95376	2.92304	2.8745	2.83755	2.88855	2.80483	2.85836	2.69564	2.71004	2.84377	2.68294	2.83932	2.67352	2.87802
f	Anx-003	2.17908	2.11669	2.79684	2.47042	2.27702	2.37847	2.33927	2.44051	2.06175	2.35324	2.03449	2.36847	2.06247	2.31661	2.13095	1.92105	2.29659	2.34675	2.25339	1.9903	2.8687	2.83928	2.51657	2.79011	2.80806	3.07284	2.84445	2.98229	3.13211	2.83508	3.02335	3.00362	3.23296	2.95614	3.06343	3.03775	3.06513	3.0435	3.05101	2.95025	2.70386	2.8562	2.63686	2.45106	2.51531	2.7381	2.73854	2.9607
m	Anx-010	1.63184	1.73644	1.33658	2.18026	2.17022	2.08732	1.71126	1.56394	1.80212	1.59591	2.54028	2.28935	2.57969	2.70649	2.60985	1.8979	2.60038	2.27532	2.23675	2.31497	2.66973	2.67045	2.47774	2.67167	2.48789	2.68421	2.42905	2.68414	2.88265	2.46485	3.21389	3.21758	3.25144	3.275	3.17605	3.15738	3.24743	3.17962	3.26643	3.17375	3.04842	3.01594	3.12216	3.08988	3.09566	3.15227	3.05245	3.10775
m	Anx-010	2.73323	3.13372	1.06358	2.66205	3.4664	5.36148	2.86301	2.56775	3.1996	1.50247	3.64786	3.48589	3.92562	3.58965	3.82716	3.96596	3.88017	3.61891	3.14439	3.73613	0.00410445	0.468843	0.292779	0.869227	0.741986	0.694154	0.624061	1.28104	0.806793	0.722766	2.55015	2.85926	2.49271	2.57053	2.58468	2.58988	2.59351	2.60112	2.64518	2.64755	2.7632	2.79897	2.88803	2.66717	2.69218	2.73099	2.85878	3.02168
m	Anx-010	3.01053	3.33835	1.36911	3.67617	3.68324	4.24523	1.91584	2.347	1.8985	2.40071	5.14803	4.82823	5.03406	5.05211	4.94062	5.48713	5.26763	5.30105	4.22314	5.29616	1.8814	1.93595	2.32202	1.98543	2.09116	1.50664	2.01709	2.30484	1.94837	2.56799	2.61802	2.80612	2.65184	2.6995	2.66096	2.72521	2.80471	2.73103	2.59878	2.80695	2.86756	2.47689	2.65838	2.54242	2.50828	2.6175	2.89401	3.25323
m	Anx-010	3.98577	4.52713	3.0439	4.19414	4.94235	4.37539	3.09858	2.6842	4.35598	4.26784	4.00755	4.11835	3.85072	4.21737	3.81025	3.42864	4.2684	3.00978	4.62829	3.38943	2.98179	2.39355	2.81498	2.4101	2.56877	2.17355	2.2906	1.83513	2.05921	2.97677	3.38493	3.39124	3.33976	3.47231	3.27064	3.25052	3.45218	3.32626	3.34894	3.27758	3.29473	3.15609	3.13754	3.14099	3.12141	3.25054	3.37291	3.59445
f	Anx-011	3.38247	2.42678	1.78842	2.48358	2.41466	2.43697	2.78431	2.68664	3.39518	2.05502	1.82081	1.44411	2.13107	2.21261	2.69122	2.16373	2.46281	2.09206	2.83718	2.0085	1.94043	1.97962	1.79848	1.91796	1.96926	2.43067	2.19351	2.23455	1.96457	1.581	2.7607	2.76254	2.65107	2.70967	2.75894	2.79436	2.70564	2.74373	2.67762	2.72198	2.39572	2.34775	2.39464	2.44411	2.52923	2.34993	2.36757	2.43393
f	Anx-011	-0.0361823	-0.361903	-0.0310646	-0.375594	-0.188406	-0.468419	0.983206	-0.274346	-0.751497	-0.996578	3.92778	3.34642	4.1202	4.08534	4.117	3.86475	3.78274	3.73125	4.11107	3.68635	2.06386	2.13318	2.67353	2.25417	2.26622	2.44959	2.68316	2.02447	2.17132	1.34948	2.80186	2.90162	2.99584	2.56811	3.00726	3.02728	2.97157	2.80439	2.99678	2.70517	2.93022	2.97613	2.87274	3.15191	2.97233	2.69937	2.86493	2.99602
f	Anx-011	1.99982	2.88611	3.19839	2.11263	2.89008	2.54553	3.75016	2.35759	2.33981	2.8821	3.06496	2.66034	2.75174	2.35832	2.90847	2.56376	2.66216	2.11918	2.30973	2.92221	4.64605	4.14466	3.70249	3.67188	3.95048	4.26098	4.21951	4.05582	3.76084	3.60461	2.8824	2.85133	2.77664	2.86953	2.81546	2.82478	2.85025	2.90552	2.73886	2.91933	3.12325	3.216	3.18934	3.45189	3.20617	3.09723	3.19186	3.22492
f	Anx-011	1.24366	1.87241	2.22253	0.950552	2.86063	2.22526	2.49043	1.41365	1.44293	2.30394	2.19459	2.29601	2.6233	2.60273	2.62207	1.98591	2.46904	2.20362	2.53848	2.31049	2.67118	3.20634	3.2386	2.48821	2.99658	3.11563	3.28	2.97545	2.50764	2.08158	2.92259	3.08004	2.997	2.94959	3.08963	3.0896	2.92955	2.96027	3.09966	2.99484	2.68596	2.56043	2.75717	2.87813	2.95233	2.78127	2.70531	2.737
f	Anx-011	1.61154	2.41694	2.82096	2.8633	3.76873	3.95785	2.46761	4.03	4.01877	5.08763	2.69109	2.84682	2.40765	1.12593	2.56134	3.27204	2.91089	1.0651	2.02912	1.83457	2.45702	2.20286	2.14404	2.60704	2.51576	2.06075	2.08933	2.59242	2.5326	2.11666	2.71724	2.70331	2.79349	2.68062	2.74625	2.76348	2.86513	2.7626	2.91195	2.72696	2.82867	2.68895	2.71638	2.5768	2.8484	2.71131	2.65272	2.77455
f	Anx-012	0.558871	0.326331	-0.859254	0.904022	-0.163506	0.236838	-0.100216	-0.159059	0.343455	-0.756585	-0.815208	-0.263177	0.141156	-0.553707	-0.413052	-0.357714	-0.481281	1.07526	-1.15657	-1.55063	3.33705	2.68367	3.02919	3.12098	3.4008	3.5407	3.7422	3.29021	3.00394	2.8176	2.89501	3.09703	2.80678	2.82732	2.8758	2.86803	2.82889	2.98917	3.22784	2.82099	3.987	4.20118	4.21842	4.10497	3.81997	3.83458	3.87019	3.86952
f	Anx-012	2.21527	2.24695	1.28339	1.97299	1.50154	2.1367	2.10053	1.91455	2.24633	2.08147	2.29719	2.34906	2.82409	2.34879	2.62087	2.54921	2.65309	2.82662	2.16907	2.52843	2.8931	2.91331	2.58473	2.50242	2.33734	2.68086	3.03241	2.17536	2.52153	2.63886	2.83909	2.81018	2.82858	2.82238	2.84081	2.84378	2.85301	2.803	2.81597	2.81467	3.4844	3.40843	3.3276	3.40477	3.19002	3.47304	3.34429	3.28555
f	Anx-012	3.26846	3.22234	3.24718	3.25342	3.70902	3.00115	3.7414	3.65354	3.17442	3.1071	3.2255	3.51965	3.09309	3.1073	3.18715	3.30785	3.72767	3.53288	3.20761	3.29328	3.45814	4.2099	3.88288	3.71931	3.48063	3.33116	4.04283	3.83047	3.49998	4.14204	2.66929	2.61135	2.73778	2.63418	2.69766	2.70558	2.79559	2.71936	2.61888	2.7178	3.25978	2.86599	2.63781	3.06562	2.67683	3.32441	2.50078	2.74264
f	Anx-012	2.38766	2.21701	1.84634	2.69709	3.0626	2.33748	2.84521	2.52331	2.31726	2.46579	2.31954	2.57368	2.16987	2.07045	2.50249	2.40917	3.02332	2.45067	1.95154	2.25902	2.52201	2.53906	2.79343	2.21426	2.29542	2.40852	2.7668	2.31165	2.51153	2.57312	2.87617	2.84198	2.86133	2.89624	2.87314	2.92292	2.86377	2.91646	2.97635	2.9107	3.29002	2.97975	2.89611	3.13228	2.88324	3.1945	2.86479	2.88108
m	Anx-013	2.95039	3.35886	2.19752	1.99448	2.86843	3.09631	2.17639	2.40723	1.83948	3.5234	2.2127	2.42703	2.2441	2.44969	1.5559	2.55405	2.47232	2.27008	2.5114	2.05236	4.16843	4.24036	4.40089	4.31583	4.20229	4.18305	4.50209	4.91449	4.26105	4.51567	2.81938	2.76747	2.79796	2.83034	2.72459	2.81349	2.90942	2.96804	2.79397	2.94359	3.53538	3.47614	3.52604	3.49301	3.56132	3.51646	3.52544	3.45945
m	Anx-013	4.81808	4.45297	3.7638	5.78606	4.97111	4.02845	2.49229	4.92318	4.37736	4.3521	3.2347	3.79735	3.89343	3.45542	3.64084	3.65138	3.76646	4.1799	3.58728	3.67918	0.829995	-0.268858	-0.211658	0.0249943	0.613315	0.155436	0.198171	-0.874572	-0.510113	-0.381721	2.24134	2.61859	2.43141	2.41218	2.45636	2.50027	2.23861	2.15362	2.4496	2.20601	1.49049	1.51542	1.48654	1.50348	1.48512	1.51547	1.32143	1.71961
m	Anx-013	2.87131	2.99634	2.02843	2.0998	2.79328	2.02938	1.27482	2.32341	2.30313	2.48088	4.87567	5.7619	5.91232	5.00698	5.07286	5.68537	5.0744	5.78071	5.15444	5.22528	1.21545	1.17047	1.12123	1.17237	1.39685	1.10617	1.25455	0.922774	0.939641	0.680457	2.2773	2.62363	2.47604	2.50377	2.3453	2.58678	2.459	2.5343	2.49212	2.44281	2.19956	2.35623	2.1878	2.38059	2.29264	2.22727	2.05423	2.34757
m	Anx-013	5.17761	5.12856	4.3768	4.94695	5.31505	5.05006	4.69221	4.09065	6.99578	4.65631	3.28805	3.37664	3.31129	3.50931	2.59318	3.57011	3.52438	3.66052	3.36628	3.52765	1.86561	2.103	2.24693	1.87376	2.19138	2.21673	1.42689	1.74593	1.04642	2.39077	2.45617	2.63562	2.51759	2.59731	2.51094	2.62003	2.53162	2.5152	2.53413	2.52485	2.32868	2.25244	2.27321	2.09836	2.31814	2.26302	2.36795	2.64418
m	Anx-014	1.86468	2.4469	2.34333	3.66663	2.3513	2.907	2.65657	3.12137	1.65818	2.8281	2.58225	2.58405	2.61674	1.74728	2.51625	2.57465	2.01256	2.86066	2.73231	2.70136	3.25427	3.06815	3.49705	3.08881	3.2287	2.98449	3.36264	3.13377	3.46042	3.16486	2.56598	2.55972	2.65458	2.61883	2.62773	2.53176	2.78333	2.63413	2.55181	2.65451	2.39832	2.49591	2.47503	2.43917	2.43064	2.47733	2.43282	2.45866
m	Anx-014	5.84422	6.2831	4.20753	5.67355	6.0769	5.64498	6.83627	6.6602	6.14929	6.25886	3.23494	4.03919	3.41606	2.97565	4.33108	3.87489	3.74909	4.84409	4.39881	3.61563	6.20947	6.05871	6.51295	5.95467	7.19406	6.32268	6.44979	6.04086	7.37595	6.23276	3.2904	3.16827	2.91629	2.9684	3.03465	3.21056	2.81424	2.9009	3.18079	2.9097	2.9228	2.81843	2.24026	2.68586	2.71179	3.0288	3.0423	2.38298
m	Anx-014	3.66862	3.63799	3.95402	4.45851	2.62697	3.80559	3.97306	3.87852	4.22295	3.38701	3.39957	4.05768	3.66479	3.76941	4.28219	3.98348	3.47375	4.00879	3.77206	3.88171	3.92904	2.94532	3.82845	3.23992	4.23933	3.19795	3.78466	3.4596	3.89123	3.06908	2.94267	3.09631	3.34233	3.18229	3.24967	3.10176	3.30346	3.23718	3.18519	3.21502	3.05215	2.90123	2.98614	3.00397	2.89813	3.03105	3.10906	2.95035
m	Anx-014	3.2338	2.86562	3.14686	3.47418	2.00555	3.27987	4.14496	3.28121	3.58837	3.01958	3.53733	4.19998	3.83192	4.20217	4.93427	4.36428	3.75989	4.34392	3.66594	4.21901	3.7516	2.81851	3.43274	3.29453	4.03631	3.48472	3.32316	3.47086	3.85148	3.22669	3.15616	3.25255	3.50765	3.36212	3.45384	3.30441	3.42806	3.40743	3.35417	3.39805	2.41534	2.39466	2.59168	2.52537	2.25776	2.67246	2.44333	2.40584
m	Anx-014	10.347	10.2588	9.31709	11.4727	11.6858	11.6028	9.57587	11.2684	9.77055	10.5749	3.87155	3.95437	3.72484	4.43147	3.89957	3.72762	4.954	4.12573	4.4067	4.65875	5.35362	4.25014	4.47374	4.29646	5.32261	4.21079	4.19357	3.83317	5.30037	4.54345	3.36126	3.32499	3.6023	3.43839	3.69945	3.37495	3.48695	3.5189	3.53353	3.4393	3.7033	3.65203	3.78816	3.8042	3.71631	3.54986	3.83654	3.6217
f	Anx-017	-0.100592	-0.705546	-0.675459	-1.11676	-0.205854	-0.498638	-0.54081	-1.13044	-1.08297	0.61224	2.41531	1.92275	1.76118	2.35622	2.84858	3.1559	2.51437	2.77323	2.65599	3.1897	1.50029	1.20477	1.7277	1.74825	1.27814	2.02203	1.41261	1.78415	1.65531	1.11225	2.2813	2.10534	2.31774	2.28309	2.30623	2.34554	2.32722	2.34667	2.34701	2.30965	2.1192	2.07278	2.05384	2.01451	1.92294	1.84381	2.0107	2.16282
f	Anx-017	4.1224	1.48231	3.1454	2.04439	2.19568	3.12403	3.50996	1.46482	1.42237	4.35388	3.2346	3.27544	2.71884	3.17365	3.39577	3.05257	2.99556	3.79987	3.60156	3.34164	3.59084	3.31705	2.91039	3.08144	3.52156	4.22762	3.46209	3.67478	3.75246	3.36306	2.88086	2.6677	2.84607	2.80707	2.86164	2.96735	2.93014	2.87074	2.8416	2.82278	1.93926	2.00468	2.07375	1.91288	1.77217	1.42171	1.90722	2.04725
f	Anx-017	4.09762	3.60591	4.1845	5.64805	4.08443	4.42744	3.75506	4.70435	3.9042	3.61164	4.25715	4.72131	4.32962	4.43506	4.27954	4.57718	4.56861	4.59758	4.29921	4.40069	3.99883	3.81367	3.47732	3.46841	3.72078	3.58121	3.68237	3.74032	3.88187	3.56114	2.93132	2.96273	2.98584	2.94728	2.94475	2.93069	2.94423	2.91093	2.88683	2.8726	2.48614	2.37609	2.31458	2.31224	2.25108	2.32004	2.30404	2.4996
f	Anx-017	5.06946	3.81518	3.79545	4.55236	2.67752	4.10816	3.99285	3.94851	3.82924	3.28461	2.79474	3.30681	2.72688	3.05378	3.63467	3.25297	3.09809	3.40134	3.22435	3.68331	2.66473	2.49518	2.5014	2.37085	2.35678	2.85535	2.4401	2.78986	2.74183	2.12451	3.03616	3.02382	2.99989	2.95592	3.03144	3.12248	3.09327	2.99262	2.94544	2.96617	2.45624	2.4237	2.30986	2.5112	2.17105	2.21379	2.21719	2.6002
f	Anx-017	0.796528	1.43407	1.29168	1.88874	1.35893	1.43237	1.45315	1.52577	1.06039	2.28714	3.01495	3.25728	2.74096	2.92138	3.15467	3.04494	2.97946	3.39768	3.17319	3.15518	3.27875	3.0125	3.30417	3.67827	3.37132	3.58446	3.30928	3.29558	3.15976	3.51813	2.78577	2.78861	2.81789	2.80552	2.79065	2.77725	2.82815	2.80086	2.74167	2.73209	2.50105	2.32184	2.49941	2.431	2.34796	2.1683	2.56123	2.43681
f	Anx-019	1.55203	2.1471	1.88633	1.61999	2.08024	0.870912	1.62677	1.82312	1.25655	1.96323	2.16632	2.18767	2.19663	2.24246	2.17601	2.23446	2.30433	2.23631	2.48912	2.23294	2.42003	2.34566	2.40439	2.17625	2.55065	2.63005	2.34343	2.62434	2.468	2.27278	2.47364	2.41582	2.54166	2.21233	2.33825	2.49087	2.44643	2.26762	2.43024	2.47475	3.17704	3.19799	3.25814	3.22773	3.1096	3.16525	3.23915	3.20231
f	Anx-019	3.01805	2.84247	3.23208	3.56375	3.32916	3.39661	3.24112	3.35315	3.05279	2.68847	3.34871	3.43477	3.21013	3.79437	3.3059	3.30009	3.37602	3.48293	3.42136	3.1693	2.73431	2.47548	2.38864	2.55571	2.91958	2.574	1.96494	2.48501	2.46421	2.42142	2.78219	2.83116	2.84119	2.84681	2.94672	2.86096	2.89452	2.80725	2.87039	2.7996	3.1372	3.36316	3.27484	3.27008	3.42615	3.29814	3.19723	3.24968
f	Anx-019	3.53048	4.49211	3.60177	2.58536	4.52358	1.91374	2.78562	3.4808	3.25382	4.11117	4.40053	3.90644	4.29771	4.39011	4.02656	4.51303	3.5698	4.09444	4.19576	4.26843	1.99595	1.88392	1.90497	1.74579	2.18526	2.26138	2.21826	2.47516	2.22468	1.59884	2.12268	2.03287	2.34987	1.74162	1.88753	2.32697	2.07238	1.81904	1.9708	2.33587	2.41194	2.41619	2.63386	2.45529	2.45556	2.57942	2.43509	2.55922
f	Anx-019	3.43112	4.08265	3.6387	3.43788	4.81208	2.0748	2.69582	3.69139	2.82696	3.95185	3.32389	3.16953	3.22906	3.5107	2.9335	3.45578	2.87005	3.05922	3.07707	3.47138	3.14082	3.06203	2.84254	2.85369	3.30449	3.50867	3.04042	3.61873	3.00831	2.52731	2.12359	2.0441	2.27766	1.85239	2.04124	2.27242	2.039	1.85659	2.03347	2.34306	2.78524	2.99594	3.07886	3.00951	2.94167	2.88088	2.80497	2.99107
f	Anx-019	0.428782	1.54342	-0.953598	-2.20526	0.937081	-1.8181	1.89189	1.86595	1.24469	0.557397	2.39403	2.58458	3.03967	3.02603	2.21994	2.9775	2.83579	2.63032	2.62092	2.70468	-0.118378	0.248063	0.183632	-0.213823	0.663773	0.584055	0.547103	0.90666	0.129531	-0.351469	1.90657	1.89573	2.14988	1.59904	1.50341	2.00479	1.99087	1.71781	2.11638	1.98782	3.05723	2.13748	2.85997	2.62351	1.82176	2.7536	3.579	2.86368
f	Anx-020	0.844826	0.659177	1.15041	-0.266025	0.980378	0.385445	-0.0490682	1.58764	0.378474	0.681928	0.0115847	0.379407	-0.426207	0.0602327	0.538069	0.186053	0.239248	0.409026	-0.0676088	-0.0732724	2.98739	2.56926	2.22007	2.44993	2.12836	2.42202	2.25589	2.16967	2.33166	2.62106	2.26229	2.29509	2.15383	2.36712	2.12063	2.21952	2.29748	2.2757	2.32004	2.3784	1.74298	1.88671	1.99963	1.78337	2.05589	1.93035	2.06699	2.02368
f	Anx-020	4.39692	3.95432	3.604	4.07582	3.73785	4.29675	3.99729	4.27657	4.26926	4.011	4.02008	4.00593	4.22222	3.99434	4.15916	4.12033	3.99879	4.26941	3.83348	3.50289	4.38336	3.97828	3.55375	3.9184	3.66051	3.99368	4.38638	3.91193	3.91096	4.36804	2.38048	2.4077	2.38812	2.41007	2.29942	2.43507	2.68257	2.48612	2.27085	2.37944	3.00177	2.93278	2.79513	2.79201	3.45672	3.00552	2.97433	2.93677
f	Anx-020	4.35906	3.839	3.07002	4.32015	3.11811	4.2118	2.27146	3.6389	5.0909	4.08178	4.26863	4.37374	4.18397	4.40016	4.3072	4.32406	5.02872	4.14881	4.27948	4.05654	4.00391	3.79359	3.45339	3.7788	3.25572	3.85789	3.5759	3.61814	3.52156	3.62653	2.74465	2.72205	2.79196	2.7713	2.57703	2.70598	2.81367	2.74706	2.7446	2.76941	3.08362	3.02472	3.06285	3.02065	2.98748	3.03732	3.09495	3.1572
f	Anx-020	3.87069	5.06066	4.22897	5.37952	4.1658	4.77193	4.59169	5.64292	5.47509	5.65877	3.52895	3.43396	2.87593	3.60686	3.49013	3.33707	3.52649	3.60546	4.03607	3.51467	3.21381	2.70635	3.08155	3.47404	3.02727	3.41498	3.80562	3.43724	3.07921	3.30285	3.0345	3.11706	3.17794	3.12161	2.98949	3.01014	3.0075	3.19073	3.16558	3.12731	3.10691	3.36549	3.32372	3.3178	2.8385	3.12549	3.39656	3.609
f	Anx-020	3.77887	5.60626	3.61394	5.40181	5.06298	5.40339	6.35143	4.85164	6.51025	6.74734	2.70648	2.42464	2.53107	2.81806	3.13521	2.56422	3.8181	2.67364	2.30273	2.06238	1.60305	0.68636	1.5952	1.18023	-0.360839	0.864174	0.79434	1.5132	1.62209	0.825542	2.7838	2.82851	2.77109	2.81608	2.61239	2.75544	2.65005	2.80163	2.79477	2.77933	1.90269	1.87217	1.90409	1.66947	2.45197	2.00179	2.0598	1.99163
m	Anx-021	2.39916	3.18068	1.76095	2.54394	3.09165	1.91876	2.81663	2.19195	2.21524	2.37364	1.45892	1.68051	1.03421	1.14152	1.57811	1.81409	1.86001	2.02299	1.41469	0.866837	1.73564	1.64192	1.68807	1.80388	1.84966	2.33848	1.58164	1.88701	2.05926	1.92256	2.59749	2.69549	2.71548	2.67732	2.70238	2.69044	2.66167	2.7029	2.67659	2.62069	2.43424	2.63241	2.43659	2.49259	2.42004	2.27121	2.66968	2.5858
m	Anx-021	0.799819	0.680267	0.579608	0.588317	1.21694	0.874346	0.363681	0.962983	-0.1422	1.43085	2.53657	2.95108	2.44191	2.44436	2.25509	2.67279	2.30715	3.04752	2.58501	2.72382	3.24234	3.14893	3.24061	3.21061	3.39632	3.90529	3.21162	3.40357	3.6022	3.50818	2.92861	2.93684	2.94377	2.90078	2.8965	2.86916	2.83549	2.88706	2.89752	2.80725	2.63372	2.88009	2.7771	2.71939	2.82289	2.61285	3.03782	2.95373
m	Anx-021	3.33491	3.1178	3.48548	3.53993	3.93342	3.7762	3.1571	3.78048	3.48226	3.21367	3.01344	2.66695	2.92794	2.42831	2.92983	2.83786	2.59709	2.65228	2.79829	2.56857	2.91168	3.02012	2.99249	2.95468	2.96441	3.1227	3.22041	2.75822	2.67702	3.20898	2.75377	2.75809	2.85199	2.635	2.66036	2.62363	2.59597	2.63714	2.63438	2.54356	2.8674	2.93767	3.00321	2.86462	3.05119	2.93972	3.10819	2.99525
f	Anx-028	0.1081	0.397865	0.4741	0.0445831	-0.0230407	0.446757	0.199669	0.3874	-0.0350787	-0.591647	3.78428	2.82536	2.86166	3.18338	2.89538	3.37114	3.15761	3.07906	3.23714	2.90601	2.1375	2.20781	2.93842	2.43175	2.79104	2.49438	2.33146	2.80965	2.68634	2.24825	2.66067	2.63133	2.75314	2.64239	2.77787	2.7145	2.71361	2.76296	2.7039	2.59372	2.98262	2.77524	2.73939	2.93297	2.84477	2.86247	2.85019	2.82511
f	Anx-028	0.512015	-0.407689	-0.0829442	0.460153	-0.0132547	-0.0817619	-0.349394	-0.129994	0.201676	0.219409	2.79056	3.14612	2.47448	2.71234	2.18742	1.90153	2.56485	2.59924	2.53066	3.32147	2.66056	2.5775	2.69181	2.64013	2.68062	2.76704	2.78465	2.52887	2.53147	2.67085	3.24484	3.35526	3.31493	3.27969	3.14312	3.34237	3.37465	3.38467	3.19362	3.30982	2.65543	2.57805	2.6255	2.63996	2.64644	2.66545	2.65321	2.64578
f	Anx-028	1.22081	0.625428	0.369605	1.5605	0.492914	0.542839	0.592284	0.554278	0.913698	1.05332	2.19657	2.4365	2.55121	1.99546	2.11188	1.83687	2.08187	2.15463	2.33852	2.72655	3.98148	3.3018	3.15458	3.12729	3.47012	3.7322	3.37598	3.4381	3.31614	3.14708	2.99891	3.10462	3.12824	3.09953	3.07124	3.0502	3.08888	3.117	2.99292	3.00036	3.14395	3.00656	2.93351	2.99247	3.05465	3.08631	3.01619	2.95843
f	Anx-028	2.53489	2.64408	2.16393	2.40338	2.12601	2.94999	2.13543	2.68521	2.10751	2.93692	2.33329	3.23457	3.82796	2.89426	2.26726	2.70425	2.70965	3.34758	2.60099	3.30196	2.51703	2.49727	2.91067	2.19156	2.65286	2.46026	3.23572	2.04994	2.71613	2.72516	3.34299	3.26243	3.38353	3.35473	3.22638	3.30553	3.29425	3.41804	3.1683	3.17491	3.44618	3.14433	2.90941	2.80152	3.05765	3.45482	3.00917	3.06127
m	Anx-030	1.57654	0.98435	1.46795	1.23998	1.06161	1.60192	1.17159	0.165816	1.44642	1.2745	1.29993	1.33692	1.40292	1.17686	1.05589	1.32436	1.44937	1.30438	1.78286	1.55266	1.46517	1.17965	0.671403	1.73149	1.25127	1.1821	0.787894	0.996802	1.34809	1.44743	3.13646	2.9686	3.09383	3.01844	2.95399	3.04669	3.08319	3.06195	2.88354	3.0952	2.3361	2.71776	2.51406	2.49955	2.59612	2.69868	2.4536	2.49301
m	Anx-030	3.56105	3.51575	2.90802	3.60806	3.61354	3.27258	3.5859	3.44248	3.83812	3.77689	2.93212	3.07861	2.87189	3.08502	3.02004	2.91437	2.9857	3.15415	2.96661	2.8436	3.36592	3.60383	3.64617	3.59148	3.24123	3.47942	3.22952	3.39303	3.51045	3.3632	2.94892	2.94054	2.92313	2.95504	2.93227	2.85047	2.97264	2.96491	2.94697	2.96618	2.22022	2.04728	2.40368	2.34779	2.21081	2.2759	2.38906	2.4085
m	Anx-030	2.65422	2.6479	2.47492	2.74788	3.28334	3.24015	2.46373	2.6868	3.36173	2.41025	2.70727	2.54642	2.38175	2.5716	2.25874	2.44129	2.30477	2.62349	2.23323	2.42986	4.13953	4.0431	4.2357	4.01395	3.65453	4.11809	3.97939	3.7154	4.2726	4.24825	2.89341	2.86456	2.8482	2.87095	2.83742	2.84814	2.86456	2.87285	2.84927	2.89962	3.05316	2.94379	3.14392	3.02625	3.08805	3.1667	3.13318	3.07727
m	Anx-032	2.07131	0.658197	-0.101168	-1.78823	1.66283	2.11026	0.32582	0.882132	-0.213068	0.0562988	0.609113	0.393714	0.694694	0.945816	0.339793	0.933267	1.45911	1.12267	1.1891	0.552202	-0.329717	-0.00761604	-0.229884	0.436438	-0.6134	-0.634555	-0.342916	-0.37164	0.378275	-0.159323	2.24495	2.29432	2.33589	2.39285	2.41422	2.34468	2.38152	2.43324	2.23949	2.35917	2.79816	2.70088	2.57369	2.66756	2.62717	2.16746	2.8301	2.75712
m	Anx-032	3.44905	2.15385	3.00279	3.55814	4.58757	3.76358	2.39616	2.34299	3.38615	2.39092	1.64363	1.37563	1.49779	2.59394	1.80456	2.98006	3.46265	1.93397	2.74229	2.17695	2.55592	2.72811	1.86519	1.88807	2.40302	2.52873	1.59451	2.3074	2.03433	1.97808	1.3516	1.31368	1.48721	1.94649	1.88669	1.37808	1.55978	1.9248	1.20453	1.59002	2.90646	2.99501	2.96646	2.77519	3.07316	2.89474	2.87482	3.06594
m	Anx-032	4.59789	5.09542	6.03398	6.37682	6.29034	4.99633	5.73784	5.21435	4.8267	5.04663	1.72232	1.76532	1.96932	1.98205	1.89135	2.00418	2.30896	2.57272	2.2251	2.07762	0.949727	1.36788	0.197575	0.156811	-0.172988	0.039185	-0.0260134	0.71037	0.408791	0.555385	2.25032	2.16781	2.20561	2.48142	2.48882	2.1502	2.32554	2.55467	2.10811	2.28339	1.79921	1.85713	1.74912	1.65203	1.75441	1.39026	1.94143	1.95989
m	Anx-032	4.27221	2.44321	7.86468	7.71383	3.845	6.53852	7.00545	5.37208	8.53315	4.72567	2.0853	1.64212	2.46396	1.87594	1.06732	2.19547	2.80008	2.50208	2.2466	1.88071	1.28244	1.04741	0.427723	0.826487	0.341809	-0.359678	0.30508	1.79387	1.00302	0.880518	3.2041	3.23133	3.01246	2.79257	2.98686	3.08695	3.06352	2.94303	3.21218	3.05237	2.10883	2.11591	1.80217	1.65862	1.95101	1.81714	2.29292	2.0576
m	Anx-032	3.62612	3.97573	5.01135	4.11826	3.09216	3.95982	3.36174	3.3217	3.81836	4.09823	3.02857	2.53525	3.25659	2.19395	2.6208	2.55102	3.19552	3.5346	2.33815	2.0273	2.74423	2.49537	2.13567	2.61332	2.73204	1.86389	2.37402	2.76692	2.86001	2.59813	2.56696	2.57998	2.51443	2.38001	2.5809	2.58972	2.43174	2.58512	2.5066	2.52633	2.10436	1.99355	1.92009	1.87897	1.99613	1.57269	2.23143	2.19358
m	Anx-038	1.09575	0.781415	0.930526	1.35277	0.665507	0.247456	0.837562	1.15133	1.45694	-0.116113	0.609098	1.04166	0.884623	1.06872	1.35378	1.37613	0.993398	1.57879	1.12205	1.51186	1.57309	2.55658	2.10996	2.12494	2.21084	2.61148	2.44445	2.36358	2.19688	2.21855	3.20466	3.25589	3.23891	3.10485	3.10703	3.21962	3.22431	3.35663	3.21989	3.21155	1.73668	2.08084	1.86058	1.72052	1.63049	1.8879	2.03308	1.95937
m	Anx-038	2.99565	2.50617	2.57422	3.17821	2.78404	2.97748	2.18649	1.73287	2.99428	2.15299	2.93297	3.20352	3.11993	3.27541	3.22708	3.18356	3.18605	3.49248	3.35031	3.24735	2.34781	2.69389	2.48976	2.56605	2.67874	2.91365	2.65147	2.68028	2.47429	2.84132	3.12956	3.28549	3.25513	3.06769	3.16097	3.23425	3.2631	3.39745	3.20271	3.25209	2.26029	2.4952	2.41648	2.25036	2.20476	2.3775	2.43072	2.46846
m	Anx-038	3.66421	3.46743	4.04442	4.47846	3.75813	4.16608	4.28575	3.41194	4.381	4.1805	3.44602	3.60791	2.97068	3.62552	3.96924	3.58763	3.19627	2.99388	3.54804	3.65368	2.86366	2.90321	3.20492	3.16969	3.15392	3.36593	2.99127	2.8784	2.58919	3.12304	3.03896	3.09708	3.11576	2.95565	3.02755	3.10416	3.09965	3.16119	3.07226	3.11395	2.49821	2.58613	2.43485	2.26341	2.25454	2.41543	2.54111	2.50019
m	Anx-038	0.920876	1.61427	1.41437	2.29587	1.76633	1.75144	1.2791	1.40603	2.16107	1.39337	2.51765	3.11016	2.22652	2.66603	3.39865	2.71043	2.53042	3.62547	2.56839	3.22319	3.3373	4.34424	3.93182	3.67122	3.93355	3.92469	4.02223	3.87005	3.59839	3.32403	2.73107	2.86025	2.85068	2.68783	2.78368	2.77575	2.78875	2.87131	2.8179	2.82166	2.11346	2.07565	1.83056	1.74517	1.89358	1.98167	2.12686	2.06093
m	Anx-038	5.48285	4.34655	4.80789	4.98306	3.8847	4.46604	4.46406	3.49316	5.54495	4.69483	2.58179	3.7766	2.65755	3.86047	3.67435	3.33732	3.10323	2.54027	3.06972	3.5015	3.85914	4.02505	3.7557	4.33522	3.77179	3.23001	3.56736	3.60231	4.07294	3.67832	3.3394	3.30336	3.29424	3.04231	3.12944	3.34161	3.34097	3.65357	3.27558	3.50623	3.236	3.29914	3.24414	3.06171	3.10084	3.19159	3.40338	3.29201
f	Anx-039	2.04863	2.78625	2.59375	2.11701	2.00934	2.16693	2.36003	3.10193	1.77862	1.5663	0.927963	1.70728	1.20615	1.47508	1.70207	1.50751	1.59597	1.69114	1.41713	1.29517	3.03763	3.29112	3.00135	3.20895	3.56636	3.86261	3.31681	3.31808	3.45705	3.36771	3.73725	3.67033	3.60869	3.54578	3.60123	3.55964	3.64908	3.66388	3.568	3.64791	3.18596	3.0085	3.17523	2.93498	3.14001	3.00661	3.11269	3.21888
f	Anx-039	0.838454	1.65199	1.83816	1.45477	1.70745	1.57842	1.06629	1.9448	1.13338	1.13976	2.61162	2.87918	2.71379	2.86939	3.02055	2.74083	3.14066	3.08653	2.82976	2.90639	2.78639	2.90976	2.8746	2.85222	2.95473	3.05501	2.98567	2.95355	3.04915	2.88492	3.36226	3.24972	3.24974	3.14439	3.24901	3.18785	3.23047	3.28916	3.23033	3.20057	3.04174	3.0504	3.02353	2.88912	2.97568	2.96733	2.89912	2.98473
f	Anx-039	2.69945	2.54781	2.19811	2.69718	3.61246	2.3605	3.39254	2.92069	2.80115	3.16939	3.40827	4.02419	3.77307	3.73497	4.17428	3.58665	4.03588	4.39347	3.88341	4.10427	2.83787	2.88001	3.29439	2.80278	2.83486	2.83666	3.29824	2.4017	2.78603	2.83232	2.74997	2.81134	2.90917	2.80247	2.87169	2.81968	2.86264	2.86984	2.83622	2.6875	3.14887	2.96341	3.05037	2.91651	3.04607	2.94828	3.02012	3.16484
f	Anx-039	6.92254	6.63865	6.2131	5.69844	6.06067	6.58846	5.50687	6.78574	6.38824	4.02784	2.44415	3.14136	2.76246	2.70837	3.22577	2.92053	2.99362	3.32108	2.70327	2.79336	5.13142	5.30371	5.78533	5.29319	5.53231	5.39657	5.51877	5.4558	6.06544	5.38762	3.4155	3.45963	3.34904	3.29332	3.39975	3.37811	3.33826	3.36804	3.53156	3.4126	4.18597	4.38173	4.16737	4.2447	4.18446	4.24474	4.15055	4.04778
f	Anx-042	2.06837	1.49489	2.04489	3.50881	2.09177	2.08287	2.10288	2.30122	2.41211	3.32534	-0.354753	-0.970592	0.0257338	-0.147787	0.472416	-0.0545536	-0.749943	-0.949408	-0.347378	-0.0712113	2.70844	2.04067	2.50137	2.73058	1.90137	2.47258	2.47028	2.55396	1.93989	2.71648	3.21748	3.60571	3.33541	3.31959	3.37993	3.33339	3.06757	3.40987	2.95882	3.29888	3.0032	2.92436	3.02582	3.18513	3.09483	3.04686	3.08385	3.21477
f	Anx-042	2.84419	2.27599	2.60085	3.29656	2.37505	2.55995	2.87898	2.91965	2.63708	3.01409	0.758425	1.1645	1.06117	0.819699	0.508897	1.11	-0.185407	0.210501	0.445686	0.444537	3.42858	3.25026	3.43239	3.2075	3.39694	2.98076	3.41573	3.06598	3.07087	3.04132	3.36932	3.43251	3.31902	3.18791	3.18093	3.37093	3.3069	3.39266	3.27805	3.39353	3.71478	3.71815	3.52392	3.82526	3.39895	3.50206	3.51124	3.3438
f	Anx-042	3.16687	2.4694	3.65545	3.42095	2.85711	2.8211	3.22146	3.5931	3.82897	3.60193	0.978697	0.711157	1.193	0.62712	0.910208	1.07574	0.477131	0.419609	1.18953	0.614312	2.63177	2.45518	2.38958	2.49326	2.21033	2.48648	2.52204	2.2159	2.60922	2.53282	2.8809	2.80265	2.82911	2.79041	2.79214	2.85978	2.91301	2.83087	2.91789	2.90569	3.04554	3.13878	2.85639	3.06299	2.72832	2.84901	2.80243	2.66227
f	Anx-042	2.5772	1.38409	1.85942	2.63437	0.562468	0.640382	2.28779	2.19263	1.74592	2.29239	1.44132	0.534509	1.43291	0.2715	0.672551	1.62522	0.0220602	0.554902	1.13129	0.636517	3.84298	3.25285	3.79417	3.59123	3.22911	3.63995	3.47342	4.06022	3.37278	3.69894	3.48872	3.69783	3.47602	3.27008	3.171	3.5148	3.3165	3.59682	3.25283	3.50208	3.35485	3.30756	3.21971	3.53578	3.06882	3.11767	3.23772	3.10738
f	Anx-042	3.54743	3.57926	3.40217	3.95723	3.89264	2.9659	3.08182	4.18488	3.74876	4.02436	4.25209	4.44931	4.81294	4.44114	4.80647	4.90122	4.85064	4.45319	4.84236	4.72909	3.44506	3.13821	3.26411	3.40648	2.98434	2.82233	3.03807	3.09373	2.9647	3.25617	3.15769	3.25593	3.17086	3.04985	3.02695	3.1696	3.09959	3.22339	3.08995	3.18205	3.14688	3.08875	3.03611	3.21801	2.9747	2.97175	3.03893	3.00077
m	Anx-043	1.09108	0.94506	1.88895	1.17838	0.353691	0.998419	1.66455	1.30997	1.6125	1.44183	1.66617	2.0647	1.70091	1.49617	2.05559	1.62349	1.92625	1.94589	2.03263	1.68665	2.45523	2.34255	2.12786	1.53855	2.27433	1.97643	1.45298	2.12186	1.78584	1.89709	3.06748	3.0492	2.93959	2.95492	3.04063	3.00638	3.14145	2.82234	2.95727	3.11798	2.7147	2.73241	2.87353	2.88914	2.79393	2.64539	2.87509	2.64912
m	Anx-043	1.14304	0.258968	1.14462	1.0506	0.134624	0.399501	1.62653	1.32659	1.39701	0.559471	1.98962	2.42592	2.23025	1.99015	2.85438	2.35827	2.20412	1.67618	2.82625	2.74828	2.1329	1.92054	1.86183	2.08289	2.03754	2.5051	2.4248	2.48373	1.92557	2.43607	2.78635	2.85573	2.81	2.81538	2.84271	2.87467	2.89464	2.67997	2.80915	2.77502	2.75038	2.58715	2.96925	3.01238	2.91097	3.0032	3.01971	2.70719
m	Anx-043	-0.0867386	-0.453432	-0.421695	-0.639518	-0.704883	-1.30079	-1.20449	0.664817	-0.0430066	-1.45483	0.952945	1.34046	0.906279	-0.190237	0.660602	0.684764	0.657378	0.643695	1.40115	0.952747	1.23549	1.7963	1.03503	1.44201	1.1341	0.397594	1.41339	1.66028	1.06532	1.14045	2.60871	2.73509	2.67793	2.93667	2.68929	2.81935	2.90914	2.73326	2.82409	2.78871	2.9505	2.59644	3.04905	3.09234	2.98026	3.11098	3.10369	2.79817
m	Anx-043	2.80587	4.02235	3.21795	3.64341	2.92759	4.18982	3.61961	3.99233	2.88699	3.19847	4.50419	4.73561	3.63676	4.97481	5.42215	4.49898	4.19576	4.83623	3.86436	4.60494	3.48506	2.86895	3.12741	2.03716	2.54002	1.95027	1.54349	4.10338	2.21961	2.35131	3.23789	3.07831	2.99018	3.2448	3.16192	2.97046	3.19947	3.2252	3.14785	3.34844	2.06931	2.21003	2.24163	2.42849	2.04453	1.47137	2.15779	1.98287
m	Anx-043	3.9784	4.0423	2.63342	3.26015	4.50854	3.49066	4.50721	1.87421	3.95492	3.51923	1.30959	1.72902	1.34155	1.2378	1.78875	1.3109	1.31269	1.26672	1.78508	1.49297	2.20884	2.47326	1.78541	2.42378	2.23512	2.4366	2.45581	2.38298	2.13032	2.46409	3.00113	3.24152	3.14039	3.16807	3.10049	3.40431	3.47817	2.9007	3.25852	3.42029	2.74494	2.50119	3.07405	2.82519	2.97805	2.43768	2.75917	2.90938
f	Anx-045	2.30324	2.34515	2.41855	1.70694	2.07898	1.92814	2.11565	1.93578	1.77385	1.57096	2.08735	2.34708	2.03553	2.64362	2.29261	1.84549	2.60664	2.21083	2.14722	2.40564	1.97496	1.92722	2.10464	2.34331	1.70715	1.91379	2.11289	1.62127	1.78738	2.1449	2.72245	2.78128	2.75607	2.66007	2.65968	2.71255	2.68923	2.71607	2.59221	2.76411	2.11675	2.15358	2.17894	2.1164	2.18086	1.97545	2.05715	2.17039
f	Anx-045	1.33028	1.80218	2.23056	2.19001	1.88347	1.7475	2.40804	1.83161	1.98105	2.09556	1.18127	1.68858	1.43845	1.31392	1.58707	1.33517	2.00747	1.49313	1.59922	1.75932	1.6135	1.82519	1.62167	2.47332	1.5537	1.49397	1.93818	2.23927	1.62925	2.25168	2.4461	2.57336	2.51661	2.37817	2.28687	2.44078	2.42877	2.48239	2.26154	2.54031	2.66048	2.40061	2.67455	2.68258	2.75609	2.58345	2.47471	2.63964
f	Anx-045	0.920365	1.49319	1.88118	2.9768	-0.424416	0.802349	1.95785	1.92911	-0.241894	3.78495	0.543823	1.49339	1.6119	1.46237	0.741815	0.961372	2.1185	1.21701	1.08895	1.57998	-1.6962	0.627218	-0.463907	-0.270424	-0.836662	-0.636374	-0.607578	0.0482306	-0.714524	0.843234	2.67981	2.83887	2.74946	2.58855	2.5368	2.65408	2.56015	2.68314	2.01861	2.70942	4.08685	4.18405	4.74281	4.43077	4.11883	4.17832	4.18886	3.99357
f	Anx-045	2.62366	2.94447	3.26372	2.19704	3.39633	3.13056	2.28856	2.87628	3.11911	2.4206	1.7783	1.98274	2.1599	2.26581	1.82587	2.11592	2.09561	1.82513	1.83502	2.01902	3.51487	3.28101	2.96824	3.65062	3.27931	3.45148	3.45709	3.69313	3.2488	3.38319	2.46748	2.53761	2.48572	2.34639	2.38562	2.44066	2.37725	2.51549	2.32417	2.50581	2.17233	2.24735	2.14283	2.09979	2.3591	2.06038	1.8965	2.27675
f	Anx-045	4.13451	5.16085	4.13614	4.76876	5.91634	3.71595	4.3701	4.56641	4.01646	4.84553	2.89746	3.0004	3.29436	3.2649	2.99174	3.17376	3.54801	3.15455	3.28279	2.86169	1.4464	2.08688	1.88546	1.7771	1.43482	1.81951	1.49055	2.33517	1.12216	1.89152	3.0007	3.05195	3.03353	3.03065	2.91253	3.03436	3.05569	2.96077	3.00236	3.0777	2.45317	2.35824	2.53443	2.54588	2.41312	2.39388	2.35283	2.47858
m	Anx-046	-0.564615	-0.694456	-0.162645	-0.0644781	-0.848053	-1.82571	-0.380259	-0.731836	-0.304285	-1.33785	0.892285	-0.317766	1.09566	0.079012	0.748876	0.0574039	0.236581	0.163098	0.37092	0.213743	1.71906	1.4389	1.99858	1.72545	1.5665	2.09691	1.84244	1.95561	1.91761	2.01818	2.17655	1.97773	2.52297	2.23376	2.25299	2.05811	2.16433	2.1708	1.80513	2.14642	2.5897	2.5269	2.57506	2.57964	2.68174	2.54283	2.68103	2.68147
m	Anx-046	0.72757	1.21414	2.11787	1.1456	-0.168682	0.164539	0.973175	0.660655	0.877445	-0.00840166	1.89254	0.687221	2.61964	1.03625	1.88652	0.663148	1.47183	0.7268	1.13375	1.30613	2.5466	3.20712	3.51587	2.43489	2.84219	2.7845	3.50582	2.59682	3.0535	3.41303	1.89751	2.26543	2.1568	1.9913	2.24308	1.81625	2.29213	2.06208	1.66825	2.11723	2.0438	1.64554	2.03212	1.80475	2.1662	1.81926	2.03719	2.11967
m	Anx-046	5.28741	3.72736	4.20429	3.17211	4.17577	5.48832	5.24237	4.25696	4.01528	4.186	4.12544	4.9569	3.73391	4.67808	3.82789	3.71466	3.71437	3.98166	3.96746	4.04082	3.45014	3.33832	4.30571	4.77655	3.84759	4.10415	3.8904	4.20928	3.74194	4.25985	3.65157	3.13519	3.56581	3.56867	3.34109	3.75434	3.33856	3.53008	3.62722	3.50598	2.99316	3.03978	2.82864	2.82729	2.92007	3.02066	3.09625	3.1083
m	Anx-046	4.87426	4.9752	5.64037	4.73617	4.97379	5.18897	5.21024	5.79277	5.39955	4.77068	5.56751	4.93166	5.19076	5.20679	4.95331	5.32956	5.16182	4.79256	5.14783	4.82012	3.08896	2.8888	3.39139	3.29709	2.49497	3.81613	3.43429	3.12356	3.58409	3.58416	2.85618	2.82703	2.93193	2.87201	2.96124	2.87262	2.85082	2.8981	2.66866	2.84017	3.06635	2.88121	3.25828	2.95834	3.27928	2.89068	3.20219	3.12464
m	Anx-046	4.7936	4.31934	5.26519	4.99817	4.02343	4.28101	4.74918	4.8308	4.02921	4.1657	4.59032	4.57259	4.50677	4.3833	4.58722	4.91528	4.57853	4.30305	4.55089	4.41289	3.50184	3.46328	3.62152	3.99525	3.06167	3.7105	3.78902	4.00462	3.68372	3.36254	2.59681	2.56548	2.77725	2.64364	2.74757	2.61486	2.71103	2.68678	2.42922	2.67317	2.82086	2.93288	3.22976	3.01177	3.09001	2.91637	3.0525	2.96008
m	Anx-050	3.58866	2.49121	3.04588	2.49331	3.26122	3.00061	1.8719	3.24327	2.95504	3.38176	0.81089	1.2147	0.162162	-0.19153	0.0231439	0.416124	0.244697	0.246056	0.394502	0.0984136	1.58111	1.77503	1.27475	1.47505	1.51214	1.82196	2.87136	1.97709	1.99276	2.05177	2.51814	2.52282	2.46878	2.5914	2.60921	2.52581	2.64269	2.53368	2.40706	2.6185	2.75675	2.79186	2.91336	2.83757	2.77905	2.73374	2.65275	2.51012
m	Anx-050	3.51793	2.50548	2.41894	2.22273	2.75584	1.9769	1.89218	2.60953	2.67815	1.78143	2.87548	3.00015	2.59818	2.54807	2.79338	3.07286	2.61166	2.73916	2.81642	2.6799	2.01091	2.30555	1.65615	1.98711	2.27128	2.68305	2.69573	2.58449	2.44654	2.86309	2.76288	2.76161	2.70537	2.75965	2.73791	2.84689	2.75981	2.78209	2.65674	2.83294	2.98668	3.10684	3.12911	3.00454	2.91289	3.05322	3.1081	3.05583
m	Anx-050	2.97096	2.50527	2.26816	2.74135	2.51142	1.8486	2.07095	1.88122	2.06657	2.57449	3.24989	3.295	3.3419	3.08089	3.22866	3.26315	3.49371	3.18232	3.20772	3.3466	2.75877	3.03603	2.33124	2.69933	2.66832	2.95202	3.1377	2.94542	2.5105	2.93817	3.26183	3.23935	3.17917	3.10168	3.01683	3.19492	3.11829	3.19319	3.06978	3.14777	3.04962	3.06024	2.90447	3.04007	2.84221	2.97773	3.21888	2.95787
m	Anx-050	3.17453	2.74775	2.98554	4.0083	3.09034	3.90255	3.54148	3.36223	2.98249	3.01272	3.57556	4.07142	3.60184	3.84163	3.68895	3.22261	3.49543	3.612	3.28615	3.67125	3.79845	3.08633	3.6161	3.65155	3.07018	3.52598	3.38134	3.24567	3.19461	2.83489	3.19323	3.15516	3.14964	3.12504	3.09359	3.21628	3.0711	3.19189	3.13045	3.26642	2.53006	2.49325	2.59399	2.46418	2.66788	2.43973	2.39583	2.47009
f	Anx-051	3.11131	2.18911	2.71286	2.66087	1.76977	2.50303	2.03955	2.61301	2.75592	2.29446	2.39195	1.85419	2.02448	2.09966	2.20126	1.90907	2.41047	2.2903	2.32457	2.54469	2.61465	2.29849	2.44668	2.44989	2.58755	2.67042	2.68818	2.61362	2.48163	2.60538	2.59444	2.62895	2.63602	2.66981	2.756	2.66784	2.77374	2.65499	2.69552	2.69577	2.50861	2.26807	2.46726	2.54021	2.35053	2.44647	2.51361	2.48004
f	Anx-051	2.58897	3.06849	2.75236	3.05821	2.64771	2.58078	2.4881	2.58904	2.72626	2.88553	3.61166	2.66918	2.64258	3.03039	3.47781	2.74465	3.77903	3.58614	3.22456	3.57055	4.14651	3.50129	3.54387	3.65674	3.81503	4.04626	3.87892	3.75752	3.5703	3.76178	2.73283	2.7118	2.71987	2.70575	2.79138	2.72138	2.79124	2.77026	2.78926	2.75985	3.02446	2.60656	2.86958	3.05899	2.83032	2.95781	3.02469	2.85953
f	Anx-051	3.50869	4.87817	6.22528	5.28215	4.36323	4.39046	2.90273	5.11212	4.0664	4.50773	1.41749	1.80624	1.64443	0.932937	2.35327	1.55182	1.68824	2.102	1.51375	1.9737	-0.118888	-1.16525	-1.24609	-0.753955	-0.904323	-0.481307	-0.550735	-0.305063	-0.373817	-0.687601	2.38536	2.46845	2.45524	2.65463	2.7783	2.35808	2.92907	2.54854	2.56105	2.61499	2.22833	2.65454	2.47878	2.34102	2.43891	2.45578	2.31226	2.50739
f	Anx-052	2.85092	2.19959	2.46111	1.83631	1.90298	2.03684	2.57027	2.34574	2.57306	2.69184	2.22032	2.60216	1.96673	2.11535	1.92472	2.59005	2.56399	1.84452	2.30271	1.89643	2.76632	2.73142	2.79989	2.75881	2.49428	3.01762	2.51254	2.7548	2.90779	2.68947	2.80765	2.82909	2.81288	2.70387	2.86127	2.76742	2.71615	2.74439	2.77466	2.76687	2.83376	2.87627	2.6594	2.74791	2.75746	2.88623	2.84378	2.89647
f	Anx-052	2.7002	3.17791	3.09639	2.45905	2.73023	3.13339	3.85685	2.77558	2.99823	2.8913	3.51247	3.06394	3.09381	3.23479	3.25922	3.18819	3.34812	3.28101	3.33748	3.47897	3.7194	3.44177	3.54432	3.48746	3.5632	3.53375	3.36072	3.54659	3.64189	3.63254	2.8544	2.904	2.85216	2.81341	2.93427	2.79381	2.77003	2.83363	2.8194	2.80159	3.01352	3.25615	2.78197	2.97262	2.91195	3.08955	3.08833	3.05458
f	Anx-052	2.51222	3.61934	3.49976	3.26308	3.69526	3.31986	3.61822	2.46865	3.99656	2.57392	4.37192	4.10575	3.95255	3.95276	3.86349	3.86714	3.7624	4.72553	3.67528	4.53876	3.18878	3.36123	3.50921	3.77842	3.33547	3.57175	3.6879	3.56525	3.49836	3.13232	2.97741	2.95554	2.95502	2.96406	2.93881	2.9168	3.02637	3.03351	2.89257	2.93885	3.1897	3.38122	3.18519	3.19367	3.11678	3.15128	3.18799	3.30255
f	Anx-052	1.93253	2.4306	2.69832	2.63863	2.08955	2.76632	2.68434	1.56061	3.00737	2.1276	3.04838	3.5037	3.03776	3.27511	3.13958	3.76605	3.07651	3.00929	2.90846	2.72538	4.11751	4.33617	4.20367	4.39209	4.05888	4.63785	4.4468	4.38203	4.62148	4.20575	2.65026	2.73533	2.68513	2.84765	2.73688	2.66559	2.65674	2.86624	2.9071	2.75801	3.24731	3.43318	3.06828	3.11091	3.11655	3.28173	3.32781	3.36591
f	Anx-054	1.31273	1.20514	1.70698	1.55167	1.94391	1.53639	1.46098	1.96545	1.72765	1.62738	2.04865	0.99265	1.34824	0.955222	1.35155	1.2224	1.80128	1.51449	1.55419	1.63864	1.09296	1.15867	1.1439	1.65546	1.43489	1.57722	1.33882	1.13261	1.07498	1.38273	2.99856	2.96197	2.82296	2.80429	2.84511	2.81336	2.81677	2.81211	2.72941	2.82135	2.47472	2.82509	2.63207	2.62522	2.45891	2.51781	2.18561	2.67383
f	Anx-054	2.74285	2.37407	2.77226	2.24291	2.366	1.95834	2.14518	2.8662	1.77801	3.71383	0.274004	0.117605	0.0144102	0.0174968	0.361604	0.507926	0.311584	-0.0186434	-0.172467	0.648264	1.6086	2.08498	1.56127	1.50797	1.61641	1.80341	1.48485	1.94604	2.16777	1.67389	2.95471	2.95606	2.89943	2.93348	2.93642	2.95689	2.89126	2.93343	2.8541	2.94874	2.73018	2.99742	2.9104	2.88425	2.72916	2.76672	2.47903	2.94196
f	Anx-054	1.97287	3.35509	2.86448	3.11481	2.46905	1.1888	2.3922	3.61793	2.26679	2.84091	3.20234	2.7749	3.1597	2.91747	2.61571	2.98247	3.19974	2.84799	2.83357	3.3742	1.99678	1.80742	1.67447	1.67487	1.40703	2.26292	2.13342	1.87094	1.98844	1.46524	2.70552	2.81766	2.72592	2.70981	2.67577	2.74119	2.66398	2.72151	2.58731	2.80023	2.7081	2.65036	2.70587	2.70568	2.47377	2.49031	2.59532	2.77004
f	Anx-054	3.21701	4.35116	3.89556	3.84111	3.30921	3.14005	3.76239	4.94122	3.27839	4.6116	2.64219	2.76637	2.78731	2.74136	2.87109	2.70816	3.0676	2.47591	2.47501	2.96856	2.13049	2.73548	1.98983	1.4395	2.01346	2.15254	2.38143	2.44276	2.95269	1.66874	2.9582	2.95752	2.92284	2.86064	2.86749	2.89696	2.94464	2.90629	2.82418	2.92311	3.18295	2.97004	3.16659	3.13796	2.95809	3.05098	3.07087	3.14329
f	Anx-054	4.67183	5.0484	4.5894	4.4387	4.1439	3.98024	5.16779	4.2963	4.30928	4.50141	1.73499	1.79544	1.91988	1.89265	2.06774	2.42401	1.91255	1.73219	1.92779	1.82378	1.98441	2.24707	2.1174	1.91745	2.1089	1.63992	1.95404	1.83227	2.01963	1.24626	3.02671	3.05096	2.99961	3.0612	3.05542	3.06699	2.97531	3.04101	2.99956	3.06265	3.18933	3.20817	3.27018	3.19471	3.22958	3.18288	3.04726	3.29602
f	Anx-055	2.382	1.4462	1.59742	0.152066	1.70364	2.34777	0.950981	1.89303	2.43012	1.19867	3.52402	2.68176	3.11236	3.5586	2.99493	3.06886	2.9044	2.89063	3.00481	2.68688	2.7494	2.70764	2.44128	2.39393	2.61709	2.92568	2.38698	2.26606	2.47663	2.35657	2.8862	2.78929	2.72818	2.51035	2.63338	2.64298	2.63601	2.51864	2.64796	2.6618	2.70284	2.75402	2.63722	2.63666	2.67685	2.72153	2.73708	2.73571
f	Anx-055	1.33111	1.32519	1.17603	1.29469	1.6725	1.46588	0.940726	0.871652	1.83666	1.00478	2.84759	2.27153	2.57235	2.74849	2.74792	2.76312	2.3842	2.51789	2.76063	2.58222	2.51295	2.48766	2.58513	2.26996	2.81415	2.74352	2.6709	2.67582	2.46247	2.59774	2.53867	2.54049	2.47202	2.53819	2.37341	2.48848	2.47783	2.37857	2.45555	2.60567	2.60565	2.73185	2.63134	2.64962	2.701	2.64412	2.58573	2.63158
f	Anx-055	5.03525	4.75226	5.07139	5.21153	4.94726	4.93824	4.65025	4.8141	4.45786	4.71465	3.83564	3.31674	3.60249	4.05279	3.56041	3.7521	3.60217	3.51145	3.76526	3.91845	3.67225	3.95211	3.58829	3.30329	3.97246	3.83826	3.6987	3.63192	3.71301	3.47913	2.83464	2.82886	2.80719	2.75976	2.80079	2.84226	2.80086	2.72192	2.73905	2.8586	2.9811	2.82541	3.04008	2.86262	3.03624	3.01695	3.02266	3.00936
f	Anx-055	5.89288	4.45344	4.76083	5.1653	3.76368	4.62944	4.39026	5.02525	4.00683	4.83393	4.3399	3.81327	4.21745	4.44865	4.17167	4.41165	4.48505	4.27589	3.84457	4.60829	4.25324	4.71759	4.56325	4.00248	4.96369	4.59994	4.26899	4.38776	4.01135	4.42181	3.06356	3.23765	3.01945	3.08745	3.14323	2.97011	3.03716	3.05112	2.94431	3.04388	2.84547	2.93724	2.83259	2.85776	3.01436	2.90598	2.86015	2.80314
f	Anx-055	2.73917	5.59308	5.11062	4.12817	4.68852	4.77037	5.71416	4.7424	3.67035	3.91799	5.53947	5.0275	4.95298	5.38903	4.39901	5.56223	4.71078	4.9748	5.18501	5.20834	3.59017	4.27636	3.58322	4.0461	3.52344	3.6659	3.92563	3.67819	4.14603	3.66284	2.18938	2.22391	2.18217	2.28517	1.83521	2.19426	2.11758	1.93061	2.16099	2.41827	3.97349	3.05704	3.61159	3.87599	3.70623	3.59506	3.5799	4.32595
f	Anx-056	2.90523	4.30351	3.34661	3.23386	3.01883	2.96925	2.90062	3.55395	3.32236	3.39262	2.46429	2.642	2.38164	2.54466	2.81081	1.96011	2.48802	2.16341	2.54763	2.27347	2.03581	1.75921	1.40763	2.23601	1.2541	2.18287	1.90136	2.32538	1.51553	1.84635	2.97854	3.00194	2.89606	2.95862	2.85892	3.01145	2.95573	2.91311	2.90305	2.98549	3.04788	3.2366	3.10996	3.15834	3.04419	2.88149	3.10115	3.05249
f	Anx-056	4.75916	4.562	4.59262	4.79742	4.88761	3.84429	3.30041	3.17765	4.21258	3.87216	3.49201	3.67299	3.24534	3.58993	3.96217	3.18145	3.49423	3.18294	3.45237	3.47266	0.893864	1.65157	1.08526	0.848454	0.965515	1.36799	1.30618	1.22255	0.870756	1.02435	2.80741	2.87113	2.90413	2.86167	2.73025	2.76099	2.85057	2.88325	2.79705	2.78909	2.62056	2.56488	2.72212	2.70685	2.72399	2.56082	2.75029	2.71514
f	Anx-056	6.56021	5.80499	5.97554	5.97718	7.10143	5.60788	5.383	5.45492	6.38225	5.5389	3.3292	3.60521	3.40675	3.35811	3.49978	3.24215	3.80681	3.20996	3.62236	3.70353	2.76039	2.95276	2.88661	2.64628	2.78118	2.95364	2.85481	2.50511	2.56181	2.53307	3.22448	3.09995	3.16406	3.15185	3.19327	3.23757	3.16194	3.1945	3.14726	3.26124	3.12589	3.20495	3.08287	3.21035	2.98594	3.08957	3.102	3.07704
f	Anx-056	4.5478	5.20459	3.66322	4.92403	4.99325	3.82399	4.73356	4.58155	4.28005	5.22094	1.73278	1.96614	1.44564	1.82656	1.92317	2.11917	1.88561	1.8979	1.89884	1.41194	2.81023	2.95337	2.86904	2.76263	2.69537	2.57402	2.69246	2.91024	2.91911	2.84619	2.91522	2.90865	2.86276	2.88292	2.77371	2.96673	2.88845	2.8629	2.83442	2.92691	2.97515	3.0361	2.98827	3.13565	3.00194	3.09134	2.97751	2.97019
f	Anx-056	4.99433	4.90158	4.11036	4.4693	4.89322	4.13779	3.98703	3.56993	3.91144	4.44544	3.64336	3.80524	3.41089	3.81132	3.68004	3.33942	3.443	2.94422	3.60685	3.47557	3.19933	3.23567	2.90541	3.07649	3.27995	3.41539	3.20502	3.08745	3.30473	3.41688	3.04811	2.88373	2.99941	2.9959	2.89416	2.98537	2.94233	3.00562	2.96245	3.03059	3.11416	3.11133	3.05447	3.12024	3.04221	3.15094	3.03708	3.02398
f	Anx-057	3.7021	2.76123	3.00851	3.48138	3.73711	3.08237	2.79434	3.78383	1.91696	2.14492	-0.201706	-0.0887082	-0.0041112	0.619899	-0.501565	0.262276	0.245234	-0.641318	0.137167	0.266945	1.59889	1.09375	1.35822	1.55924	1.72524	1.72693	1.31691	1.47127	1.46351	1.87216	2.52592	2.56657	2.50689	2.40297	2.38981	2.55073	2.56952	2.38505	2.43237	2.50086	2.76116	2.60732	2.67174	2.75165	2.88764	2.7656	2.77914	2.4407
f	Anx-057	2.7826	2.24448	2.75655	2.51278	2.11836	2.81977	2.33721	2.57965	2.14774	2.27896	2.82496	3.25673	2.99552	3.25412	3.11055	3.25989	3.04419	2.73501	2.85062	3.33949	1.74047	2.23315	2.93285	1.70978	2.0083	2.38171	2.40413	2.57361	2.57409	2.22998	2.92005	2.94227	2.89929	2.98499	2.83946	2.88939	2.9378	2.84702	2.80066	2.82897	2.93947	2.95567	2.94691	3.04681	3.11577	3.03501	3.05514	2.82216
f	Anx-057	4.27818	3.81552	4.24695	4.37251	4.70661	4.32029	3.90202	3.68222	3.43363	3.58944	2.26676	2.85337	2.59636	2.22352	3.40852	2.65587	2.74597	2.00021	2.37714	2.96334	2.21928	2.68714	3.19578	2.47034	2.8761	2.72067	3.06995	2.62049	3.12253	2.92742	2.68644	2.72316	2.69937	2.70843	2.66543	2.70035	2.72649	2.62045	2.64866	2.67171	3.1177	3.02897	3.09551	3.15011	3.20493	3.16376	3.18746	3.06841
f	Anx-057	3.01579	4.37054	3.90306	3.70981	4.28588	4.04329	3.81459	3.33827	3.36553	3.80878	3.41217	3.91978	3.97587	3.82024	3.71182	4.10847	3.51766	4.07528	3.47485	4.75749	0.98281	1.94061	1.86107	1.80814	1.62189	1.51297	2.32337	1.79478	1.55509	1.56319	2.7702	2.80781	2.77241	2.83722	2.87625	2.7421	2.78541	2.78713	2.75314	2.78474	3.45026	3.41971	3.42832	3.44239	3.42629	3.42161	3.45997	3.51534
f	Anx-058	1.27513	0.264882	1.42681	0.42199	-0.271448	0.942827	0.572875	1.00754	1.14496	0.145926	2.6848	3.29632	3.01743	2.76227	2.77072	2.58034	3.04873	2.12674	3.10732	2.34151	3.58612	2.85641	3.82306	3.2616	3.26859	3.30109	3.49895	3.57353	3.0187	2.85874	2.30352	2.48809	2.45306	2.38588	2.21609	2.49752	2.33599	2.34103	2.38093	2.49818	2.38887	2.46239	2.60337	2.24692	2.58324	2.52248	2.52335	2.38072
f	Anx-058	1.0676	2.52256	1.8667	2.07429	2.15692	2.73161	1.45611	1.22532	2.57712	1.78591	1.47862	1.64184	1.73686	1.70119	1.69585	0.995711	1.54394	1.24112	1.44204	1.07244	4.02504	3.69473	3.84135	3.71261	3.78811	4.0427	4.02899	4.06463	3.75789	3.36956	2.9063	2.81879	2.89583	2.93792	2.9833	2.75614	2.87795	2.64417	2.93473	2.89538	2.58397	2.8104	2.9938	2.51032	2.9462	2.88744	2.89128	2.63376
f	Anx-058	1.78959	1.55277	1.15658	1.77171	1.61887	1.52946	1.18665	1.50688	2.61893	1.29277	2.15226	1.947	2.64999	2.67864	2.29984	1.05677	2.02736	0.98305	2.35268	0.916788	4.45602	3.72526	3.81655	3.76913	4.58401	4.28758	4.54515	4.72187	3.79635	3.76862	2.98997	2.94502	3.13632	3.28906	3.42932	3.02343	3.17817	2.76368	3.16014	2.9852	3.20406	2.85632	3.22814	3.18672	3.94511	3.21849	3.87721	3.44854
f	Anx-058	4.03535	4.46903	8.18118	6.57422	8.48095	9.12691	5.75414	3.48098	4.74928	7.99634	4.58325	5.12052	4.58817	4.67773	4.30075	4.82081	4.86228	5.35643	4.64669	5.21751	5.63486	5.95738	5.85846	5.56341	3.96711	6.60772	6.21147	6.83262	4.90119	5.58403	2.23345	2.96763	3.06504	2.94369	2.69197	3.47099	2.94824	2.373	2.93159	2.90889	3.19192	3.58379	3.61819	3.06416	2.70907	3.47525	3.25885	2.87239
m	Anx-059	1.03565	1.70877	0.936153	0.454688	1.01368	1.61971	1.25119	0.47053	1.19857	-0.044346	3.74947	3.9086	3.71941	4.3227	4.14278	3.81956	4.08389	4.09429	4.12032	4.16049	1.54944	2.10774	1.43968	1.76139	1.62398	2.01376	1.82232	1.71869	2.15689	1.97255	2.30921	2.37763	2.32203	2.12279	2.38582	2.23437	2.30724	2.29519	2.38323	2.21486	3.30823	3.45236	3.57918	3.13271	3.23139	3.3323	3.46941	3.43445
m	Anx-059	-0.108489	0.898537	-2.46408	-4.00189	-1.10318	-1.4274	-4.41521	-2.0933	-0.938691	-1.50598	5.7289	2.88467	1.89768	2.62562	2.95599	3.8912	2.3822	1.34554	4.72852	1.52941	3.89752	5.1624	2.4916	3.4557	3.96985	3.73346	3.65276	5.36522	4.28637	4.17416	1.89447	2.73336	2.18099	2.60883	2.73348	2.32163	2.50254	2.55224	2.52532	2.56909	3.27135	3.80684	3.42487	3.33016	3.50266	3.00659	3.14275	3.46198
m	Anx-059	0.77952	1.46116	-0.103936	1.54264	0.612098	0.175219	-0.448821	0.529162	0.827724	0.532573	4.45582	3.52056	2.57685	3.81815	3.14383	3.24576	2.77767	2.60648	3.66455	2.97148	-0.176033	0.651427	-0.485978	0.334675	0.311029	1.27061	-0.053535	0.507324	0.802409	0.558345	2.36843	2.32997	2.2774	2.02819	2.36912	2.18518	2.32085	2.28637	2.33809	2.19861	2.57538	2.56479	2.62996	2.57448	2.40843	2.33806	2.41137	2.4799
m	Anx-059	1.87694	1.47539	1.07279	1.03918	1.27688	1.7289	1.35925	1.35385	1.10142	1.34953	4.39619	3.62839	3.66097	4.01056	3.98707	3.78759	3.78839	3.70966	4.05002	3.86561	3.04402	2.97336	2.75435	3.00051	2.82374	3.06537	3.04912	3.07501	3.47537	3.31109	2.60009	2.73443	2.65711	2.53256	2.68773	2.70469	2.63724	2.71409	2.71809	2.57783	3.04092	3.15797	3.13131	3.03632	3.03507	2.98975	3.08364	3.09332
m	Anx-059	5.46652	5.30049	4.47218	3.41573	3.94242	4.69767	3.02285	3.98426	4.97496	3.9158	4.7871	4.22489	3.74168	4.18546	4.76095	4.66122	3.98039	3.55394	4.5723	3.54515	3.95881	4.38382	3.49922	3.67813	4.32492	3.86708	4.36869	4.19119	4.09283	4.42408	2.81558	2.86716	2.57364	2.69916	2.83192	2.70831	2.69081	2.62301	2.68962	2.818	3.71524	4.15712	4.09275	3.70956	3.79598	3.53308	3.75146	3.93244
m	Anx-060	3.36425	2.9352	2.87403	2.85081	3.95956	2.68169	3.36487	3.21187	3.54003	3.05767	2.44213	2.82111	2.14536	3.08187	2.61265	2.10296	2.27474	2.71714	2.58992	2.43921	1.4338	1.06139	0.755611	1.24473	1.05253	0.887702	1.17742	0.717132	0.835526	0.55486	2.48652	2.36946	2.42246	2.51285	2.52979	2.42794	2.57654	2.43321	2.45582	2.28355	2.65209	2.76318	2.34963	2.715	2.70134	2.40387	2.51998	2.35369
m	Anx-060	0.704574	0.00888831	0.017072	0.192632	0.141132	-0.502445	0.887526	-0.0595016	0.838616	0.123452	0.385906	0.392525	-0.0628912	0.189224	0.603037	0.246414	0.519362	0.15994	0.633104	0.466171	3.2701	4.26562	3.40113	4.40457	3.92926	4.54941	4.05363	3.96059	4.09265	4.28825	2.78926	2.74573	2.88007	2.77356	2.76247	2.75993	2.71889	2.84684	2.82768	2.73038	2.64699	2.82949	2.5039	2.5523	2.72682	2.65046	2.42752	2.3941
m	Anx-060	4.52013	3.34302	4.0941	3.61445	4.88703	4.01706	5.57513	2.98451	4.5388	3.49268	2.36932	2.41203	2.69648	2.84421	2.84766	2.531	2.23564	2.5248	2.89679	2.60349	2.41553	2.10489	2.27009	2.31552	1.92979	2.09731	1.67792	1.46924	1.79653	1.59877	3.00602	3.10085	3.07342	2.94385	3.04187	3.18193	3.01219	2.91706	3.00746	3.12717	2.77548	2.80605	2.8357	2.83646	2.76467	2.83555	2.82354	2.81244
m	Anx-060	-3.9859	-4.04446	-4.0873	-2.84213	-6.42352	-4.13334	-9.21587	-0.783404	-0.552037	-3.31628	-0.855668	-1.42735	-0.309388	-1.89107	-0.280303	-0.626636	-2.84947	-1.21858	-2.31049	-0.60601	4.95431	6.20427	7.9756	7.53907	6.07532	8.96224	7.18819	7.83003	6.43467	7.77519	2.55864	3.00788	3.37697	2.61492	2.52511	3.20827	2.05616	2.39878	2.88508	2.99819	3.8847	2.94964	4.12782	3.59967	3.0709	4.89708	3.38393	3.68036
m	Anx-060	4.60782	2.20234	2.67015	4.12415	4.02859	3.05341	3.10394	2.55796	3.62492	3.4904	2.64319	3.01387	3.41272	3.05344	2.47432	3.58963	2.757	3.09015	2.70849	3.07664	4.89916	4.72591	5.06537	4.19641	4.15106	3.99003	4.50132	3.86252	4.9537	5.07143	2.60405	2.83063	3.02639	2.7913	2.48485	2.9523	2.21635	2.58487	2.86415	2.81835	4.81716	4.57684	4.94042	4.73327	4.78623	4.71787	4.96561	4.69315
[truncated: 68 more rows]
[truncated: 3 more columns]
